# Supplementary material for: Exploring the molecular mechanisms of macrophages in islet transplantation using single-cell analysis
Source: Front Immunol. 2024 Aug 29;15:1407118. doi: 10.3389/fimmu.2024.1407118 (PMC11391485; doi:10.3389/fimmu.2024.1407118)
Supplement: Supplementary Table 1 — Total DEGs in Mø-C1. [file Table1.xlsx]

## Sheet: degTotal_alloGraft_vs_syngeneic
Gene	p_val	avg_log2FC	pct.1	pct.2	p_val_adj
Gm42418	1.27121e-225	2.10627	0.998	0.999	2.525e-221
B2m	1.17774e-129	0.710217	1	0.997	2.33935e-125
Rpl41	1.94434e-102	0.62018	1	0.994	3.86205e-98
Uba52	1.15823e-93	-0.832502	0.665	0.913	2.30059e-89
Ftl1	5.87115e-85	-1.02349	0.992	0.999	1.16619e-80
Rps28	8.87958e-81	0.646751	0.976	0.981	1.76375e-76
Apoe	4.64517e-79	-0.877108	0.998	1	9.2267e-75
Rpl23a	4.69657e-79	0.758794	0.957	0.945	9.32879e-75
Ubb	2.62247e-67	-0.710227	0.894	0.98	5.209e-63
C1qb	5.68433e-67	-0.591355	0.971	0.991	1.12908e-62
Rplp2	4.04754e-66	0.47731	0.998	0.996	8.03962e-62
Ms4a7	8.01446e-64	-1.044	0.754	0.929	1.59191e-59
Iapp	6.92052e-63	-0.847047	0.591	0.912	1.37462e-58
Gm10073	2.93687e-61	-0.681715	0.459	0.802	5.8335e-57
Ins2	4.68726e-56	-0.682632	0.812	0.973	9.31031e-52
Tyrobp	2.12885e-54	-0.49068	0.942	0.988	4.22853e-50
Fcrls	2.85136e-51	-1.08386	0.329	0.686	5.66365e-47
Wdr89	3.3108e-51	0.754143	0.623	0.352	6.57623e-47
Gm10076	9.53714e-51	-0.534648	0.554	0.856	1.89436e-46
Cd63	1.1387e-50	-0.779931	0.797	0.937	2.2618e-46
Rplp0	3.31766e-50	-0.481501	0.939	0.985	6.58986e-46
Rpl15	5.33903e-50	-0.561001	0.765	0.927	1.06049e-45
Rps17	5.43394e-48	0.474304	0.939	0.967	1.07934e-43
Clec4n	2.08124e-47	-0.928828	0.536	0.817	4.13397e-43
Rgs10	4.20573e-43	-0.513067	0.844	0.945	8.35385e-39
Gbp2	6.3265e-43	1.04721	0.641	0.37	1.25663e-38
Gcg	2.22129e-42	-0.74646	0.295	0.66	4.41216e-38
Rpl31	2.42081e-42	0.517311	0.894	0.939	4.80846e-38
Dusp1	7.62849e-42	0.68279	0.976	0.966	1.51525e-37
Stat1	4.6423e-41	1.03026	0.833	0.747	9.221e-37
Rpl35a	6.7373e-41	0.351647	0.994	0.996	1.33823e-36
Lars2	2.82806e-40	0.919258	0.752	0.733	5.61737e-36
AW112010	6.42658e-40	1.06091	0.881	0.819	1.27651e-35
Ppy	7.59723e-40	-0.590207	0.187	0.518	1.50904e-35
Cd83	4.66616e-39	-0.657874	0.597	0.868	9.2684e-35
Pabpc1	9.16702e-39	0.621698	0.973	0.968	1.82085e-34
Bcl2a1b	2.02635e-38	-0.618307	0.82	0.937	4.02494e-34
Ifrd1	1.34761e-37	-0.645131	0.536	0.812	2.67675e-33
Dnaja1	5.93194e-37	-0.592529	0.726	0.892	1.17826e-32
Fcer1g	6.61025e-36	-0.371267	0.974	0.988	1.31299e-31
Ccl3	7.86618e-36	-0.985473	0.502	0.772	1.56246e-31
Cst3	1.31838e-35	-0.445661	0.974	0.99	2.61869e-31
AF251705	1.52422e-35	-0.496742	0.797	0.92	3.02755e-31
Cd86	4.41052e-35	-0.612393	0.556	0.811	8.76063e-31
Hpgds	1.07901e-34	-0.569071	0.478	0.765	2.14324e-30
Chga	1.14887e-34	-0.435106	0.055	0.314	2.28199e-30
Il1b	3.42428e-34	-1.41052	0.275	0.559	6.80166e-30
Rps15	1.8951e-33	0.380545	0.981	0.978	3.76423e-29
Fam105a	2.59169e-32	-0.498693	0.649	0.84	5.14787e-28
Trem2	2.78894e-32	-0.556157	0.845	0.949	5.53968e-28
Samhd1	8.03149e-32	0.703467	0.879	0.845	1.59529e-27
Rps27rt	2.56574e-31	0.479517	0.501	0.287	5.09632e-27
Rps7	1.03976e-30	-0.352452	0.94	0.989	2.06527e-26
Sdc3	1.43275e-30	0.800712	0.813	0.738	2.84587e-26
Ubc	1.75521e-30	-0.430278	0.913	0.974	3.48638e-26
Gda	2.76377e-30	0.848835	0.736	0.52	5.48968e-26
Itm2b	3.71743e-30	-0.339584	0.997	0.998	7.38394e-26
Eif1	4.19047e-30	-0.292795	0.957	0.991	8.32354e-26
Tsc22d3	4.29416e-30	0.830723	0.831	0.751	8.52949e-26
mt-Co1	4.88406e-30	0.389226	1	1	9.70121e-26
Syngr1	1.59871e-29	-0.653687	0.312	0.581	3.17552e-25
Selk	2.55427e-29	-0.419322	0.791	0.928	5.07355e-25
Gbp2b	3.03323e-29	0.653801	0.201	0.043	6.0249e-25
Rpl10	5.5941e-29	-0.333235	0.955	0.99	1.11116e-24
Gstp1	5.61434e-29	-0.312769	0.11	0.355	1.11518e-24
Mgp	6.88516e-29	-0.394826	0.374	0.665	1.3676e-24
Rpl37a	7.15751e-29	0.367627	1	0.996	1.4217e-24
Rps3	9.74341e-29	-0.336283	0.945	0.978	1.93533e-24
Atf3	1.23365e-28	-0.598783	0.696	0.909	2.45039e-24
Ahnak	1.33238e-28	0.809675	0.881	0.804	2.64651e-24
Ramp1	4.0915e-28	-0.374862	0.238	0.514	8.12694e-24
Rpl29	1.02301e-27	-0.36621	0.881	0.965	2.03201e-23
H3f3b	1.13631e-27	-0.415993	0.969	0.993	2.25705e-23
Rsrp1	2.31916e-27	0.56155	0.85	0.805	4.60654e-23
Cyba	3.18483e-27	-0.337218	0.921	0.964	6.32602e-23
Rps26	7.1945e-27	0.447803	0.981	0.978	1.42904e-22
H3f3a	1.12098e-26	-0.328815	0.934	0.976	2.22659e-22
Cd48	9.62517e-26	-0.401168	0.662	0.856	1.91185e-21
Saa3	1.62882e-25	1.68286	0.457	0.237	3.23533e-21
Slc40a1	1.93856e-25	-0.641768	0.15	0.401	3.85056e-21
Tmem37	2.01944e-25	-0.439456	0.427	0.683	4.01121e-21
Pf4	2.25426e-25	-0.820093	0.647	0.837	4.47765e-21
Lyz2	2.31854e-25	-0.378025	0.998	0.999	4.60532e-21
C1qc	2.71703e-25	-0.269635	0.994	0.996	5.39685e-21
Spp1	9.15827e-25	-1.13015	0.359	0.596	1.81911e-20
Acp5	1.50539e-24	-0.56203	0.343	0.608	2.99016e-20
Slc3a2	2.10524e-24	-0.398706	0.726	0.892	4.18164e-20
Tgfbr1	2.20093e-24	-0.485506	0.509	0.756	4.37171e-20
Ier3	6.15064e-24	-0.542007	0.744	0.911	1.2217e-19
Got1	6.67763e-24	-0.385036	0.444	0.69	1.32638e-19
Pim3	1.56615e-23	-0.475936	0.472	0.696	3.11084e-19
Cd300a	3.01623e-23	-0.403603	0.673	0.869	5.99113e-19
Hsp90aa1	3.20503e-23	-0.419227	0.773	0.91	6.36616e-19
Sod1	3.23816e-23	0.512107	0.689	0.559	6.43196e-19
H2-T23	3.33055e-23	0.511506	0.845	0.865	6.61548e-19
Rapsn	3.82964e-23	-0.308756	0.113	0.328	7.60681e-19
Igf1	3.97319e-23	-0.525714	0.535	0.759	7.89195e-19
Ctsh	4.27032e-23	-0.320629	0.932	0.963	8.48214e-19
Lbh	5.88685e-23	0.703515	0.626	0.459	1.16931e-18
Olfml3	5.99363e-23	-0.442229	0.333	0.569	1.19051e-18
Chgb	9.91268e-23	-0.300622	0.082	0.284	1.96896e-18
Ly6e	5.11411e-22	0.408327	0.965	0.967	1.01582e-17
Ccl6	7.71513e-22	0.610472	0.932	0.905	1.53246e-17
Arpc3	9.02324e-22	-0.318517	0.897	0.952	1.79229e-17
Ncf1	1.07294e-21	0.555827	0.874	0.851	2.13117e-17
Slc25a33	1.27132e-21	-0.271596	0.111	0.312	2.52521e-17
Fcgr4	1.38109e-21	0.611859	0.833	0.804	2.74326e-17
Bax	1.41205e-21	-0.348276	0.602	0.828	2.80476e-17
Naaa	1.76076e-21	0.697508	0.483	0.301	3.4974e-17
C3	1.91612e-21	0.823313	0.699	0.612	3.80598e-17
Tapbp	2.18963e-21	0.501334	0.897	0.899	4.34927e-17
Gpx3	2.819e-21	-0.329276	0.354	0.623	5.59938e-17
Pirb	4.42842e-21	0.502493	0.833	0.828	8.79618e-17
Rpl21	6.18297e-21	-0.255198	0.968	0.976	1.22812e-16
BC005537	7.71828e-21	0.483471	0.899	0.889	1.53308e-16
Gm17056	8.57227e-21	-0.264764	0.101	0.298	1.70271e-16
Ms4a8a	1.02875e-20	0.644004	0.304	0.136	2.04341e-16
Rcbtb2	1.30596e-20	-0.337625	0.488	0.73	2.59402e-16
Serinc3	1.41346e-20	0.412772	0.974	0.984	2.80757e-16
Malat1	2.50383e-20	-0.340207	0.992	0.995	4.97337e-16
Gpx1	2.79822e-20	0.512827	0.947	0.97	5.5581e-16
Rps2	3.85241e-20	-0.262436	0.953	0.985	7.65204e-16
Ssr4	5.21552e-20	-0.346656	0.657	0.875	1.03596e-15
Blvrb	5.31687e-20	-0.408788	0.688	0.865	1.05609e-15
Cd68	5.89756e-20	-0.456014	0.721	0.899	1.17143e-15
Rasgef1b	7.07206e-20	-0.397705	0.349	0.584	1.40472e-15
Actr2	1.69778e-19	0.434335	0.911	0.91	3.37231e-15
Ly86	1.79818e-19	0.443229	0.942	0.949	3.57173e-15
Hpgd	1.87224e-19	-0.481485	0.14	0.336	3.71883e-15
Runx3	2.79726e-19	-0.384341	0.271	0.492	5.5562e-15
Irf2bp2	3.27878e-19	0.397631	0.948	0.958	6.51265e-15
Dtnbp1	3.34123e-19	-0.334061	0.386	0.626	6.63669e-15
Pyy	4.83801e-19	-0.306788	0.182	0.402	9.60974e-15
Eif5	4.87903e-19	-0.298587	0.712	0.872	9.69121e-15
Canx	6.40811e-19	0.406932	0.929	0.935	1.27284e-14
Col1a1	9.80081e-19	-0.379755	0.245	0.473	1.94674e-14
Fgl2	1.12699e-18	0.697167	0.684	0.59	2.23854e-14
Glipr1	2.01128e-18	-0.306241	0.359	0.597	3.99501e-14
Aldh2	3.2061e-18	-0.355499	0.705	0.868	6.36827e-14
S100g	3.21596e-18	-0.344644	0	0.113	6.38785e-14
Litaf	3.56652e-18	-0.342785	0.707	0.878	7.08418e-14
Mxi1	4.71852e-18	-0.326538	0.246	0.467	9.37239e-14
Ssr3	5.26315e-18	0.471347	0.754	0.689	1.04542e-13
Dynll1	5.94253e-18	-0.353708	0.771	0.897	1.18036e-13
Gde1	6.34154e-18	-0.297735	0.37	0.594	1.25962e-13
Dclre1c	1.00907e-17	-0.304597	0.375	0.601	2.00431e-13
Itgam	1.07014e-17	0.654131	0.776	0.704	2.12562e-13
Plk3	1.36935e-17	-0.279224	0.293	0.515	2.71993e-13
Rab7b	1.45389e-17	-0.370631	0.66	0.828	2.88787e-13
Zfp36l2	1.87307e-17	0.465793	0.921	0.925	3.72048e-13
Clic1	2.21674e-17	-0.298573	0.792	0.919	4.40312e-13
Il15ra	2.39512e-17	0.424005	0.306	0.155	4.75744e-13
Slc16a6	2.704e-17	-0.271076	0.411	0.642	5.37096e-13
Ankrd11	2.971e-17	-0.304159	0.668	0.852	5.9013e-13
Klra2	3.11515e-17	0.53641	0.457	0.305	6.18762e-13
Jund	3.91506e-17	-0.431992	0.878	0.953	7.77649e-13
Iigp1	4.05389e-17	0.632176	0.523	0.354	8.05225e-13
H2afz	5.05567e-17	-0.294988	0.866	0.946	1.00421e-12
Tmem119	5.4997e-17	-0.372949	0.187	0.373	1.09241e-12
Gbp4	6.54984e-17	0.428996	0.282	0.134	1.30099e-12
Cela1	9.4717e-17	-0.347093	0.184	0.369	1.88136e-12
Ang	1.22673e-16	-0.307637	0.304	0.517	2.43665e-12
Neurl3	1.54962e-16	-0.406938	0.686	0.833	3.078e-12
Cxcl9	1.96258e-16	0.643691	0.329	0.166	3.89828e-12
Pold4	2.04569e-16	-0.267576	0.461	0.683	4.06336e-12
Tmed9	2.45803e-16	-0.270526	0.591	0.789	4.88238e-12
Erp29	2.61143e-16	-0.262563	0.834	0.933	5.18708e-12
Bst2	3.21316e-16	-0.350909	0.808	0.929	6.3823e-12
Bst1	4.4445e-16	0.572927	0.501	0.355	8.82811e-12
Hsph1	5.2394e-16	-0.306639	0.338	0.539	1.0407e-11
Txnip	6.75548e-16	0.60549	0.741	0.693	1.34184e-11
Crip1	8.68094e-16	0.709748	0.744	0.691	1.7243e-11
Basp1	1.05726e-15	-0.401764	0.676	0.83	2.10004e-11
Ywhaz	1.06898e-15	0.405335	0.85	0.83	2.12331e-11
Actb	1.31448e-15	0.283339	1	0.999	2.61096e-11
Ttr	1.32707e-15	-0.279801	0.042	0.176	2.63596e-11
Slc7a11	1.36375e-15	-0.504377	0.182	0.365	2.70881e-11
Cybb	2.04267e-15	0.398041	0.977	0.979	4.05736e-11
Crtc3	2.09132e-15	-0.262725	0.385	0.585	4.15399e-11
Shfm1	2.77629e-15	0.311566	0.908	0.953	5.51454e-11
D8Ertd738e	3.15567e-15	-0.292188	0.738	0.902	6.2681e-11
Hspa5	3.32888e-15	-0.393642	0.873	0.959	6.61215e-11
Dab2	3.56869e-15	-0.398434	0.791	0.925	7.0885e-11
Tnfaip2	3.71541e-15	-0.308441	0.599	0.824	7.37991e-11
Odc1	3.97249e-15	-0.399533	0.361	0.563	7.89055e-11
Maf	4.29881e-15	0.435287	0.929	0.935	8.53872e-11
Ctsl	4.31088e-15	-0.286209	0.836	0.924	8.5627e-11
Mpeg1	5.2906e-15	0.297594	0.969	0.974	1.05087e-10
Kdm6b	6.23382e-15	-0.291101	0.52	0.717	1.23822e-10
Gas6	8.01201e-15	-0.36363	0.607	0.783	1.59142e-10
Hist1h2bc	8.32814e-15	-0.261871	0.483	0.707	1.65422e-10
Ccrl2	1.19303e-14	-0.444066	0.736	0.886	2.36972e-10
Mob1a	1.20851e-14	0.41483	0.792	0.791	2.40046e-10
Gadd45b	1.26743e-14	-0.427865	0.443	0.628	2.51749e-10
Irgm1	1.43481e-14	0.608179	0.565	0.478	2.84995e-10
Sla	1.44054e-14	0.468588	0.678	0.622	2.86134e-10
Gdf15	1.56575e-14	-0.573045	0.298	0.494	3.11005e-10
Lipa	1.90194e-14	-0.369311	0.717	0.86	3.77782e-10
Man2a1	2.03911e-14	0.458627	0.763	0.754	4.05029e-10
Creg1	2.39781e-14	-0.365141	0.847	0.943	4.76277e-10
Adam15	2.40261e-14	0.542365	0.717	0.644	4.77231e-10
Hilpda	3.76587e-14	-0.469081	0.325	0.506	7.48014e-10
Apobec3	4.35524e-14	0.528701	0.694	0.64	8.65081e-10
Ndel1	4.93506e-14	-0.279325	0.607	0.8	9.80251e-10
Tuba1b	5.4074e-14	0.567685	0.754	0.719	1.07407e-09
Ntpcr	6.94579e-14	-0.257785	0.501	0.702	1.37964e-09
Fcgr1	8.6024e-14	-0.312475	0.681	0.842	1.70869e-09
Rpl27	1.05555e-13	0.26812	0.868	0.946	2.09663e-09
H2-Aa	1.12401e-13	0.339329	0.976	0.913	2.23261e-09
Stap1	1.24687e-13	-0.345395	0.217	0.394	2.47666e-09
Fabp5	1.26207e-13	-0.478143	0.559	0.728	2.50685e-09
Bri3	1.60579e-13	-0.292639	0.907	0.97	3.18958e-09
Hnrnpa2b1	1.61357e-13	0.348206	0.874	0.904	3.20504e-09
Nr4a3	1.6361e-13	-0.294694	0.137	0.294	3.24979e-09
S100a4	1.68169e-13	0.615599	0.309	0.167	3.34035e-09
Wnk1	1.9852e-13	0.332111	0.94	0.963	3.9432e-09
Sdf2l1	2.22258e-13	-0.302049	0.456	0.67	4.41472e-09
Osm	3.08111e-13	-0.313262	0.573	0.762	6.12001e-09
Klf9	4.04269e-13	0.48606	0.594	0.483	8.02999e-09
Cxcl2	4.69649e-13	-0.683124	0.618	0.769	9.32865e-09
Irgm2	5.20322e-13	0.497803	0.385	0.254	1.03352e-08
Ccl9	5.68561e-13	0.58113	0.771	0.68	1.12933e-08
Atp1a1	5.77242e-13	0.446184	0.842	0.84	1.14658e-08
Cenpa	6.68436e-13	-0.25667	0.184	0.35	1.32771e-08
Mafb	7.57232e-13	0.389754	0.963	0.962	1.50409e-08
2024-03-01	1.39055e-12	0.404598	0.68	0.615	2.76205e-08
Itgb7	1.71735e-12	0.277968	0.196	0.087	3.41117e-08
Tiparp	1.86593e-12	-0.30236	0.565	0.745	3.70629e-08
Fam46a	1.99895e-12	0.536019	0.812	0.767	3.97052e-08
Cp	2.07129e-12	0.56086	0.464	0.332	4.1142e-08
Cltc	2.1714e-12	0.336133	0.931	0.949	4.31305e-08
Cd14	2.34691e-12	-0.369023	0.874	0.942	4.66167e-08
Lyn	3.76549e-12	0.317372	0.897	0.921	7.47938e-08
Cfb	3.80094e-12	0.375853	0.279	0.16	7.54981e-08
Sparc	4.32373e-12	-0.283679	0.411	0.608	8.58822e-08
C4b	4.35026e-12	0.804569	0.58	0.484	8.64092e-08
Rassf2	5.00279e-12	0.458973	0.692	0.655	9.93704e-08
Pmepa1	5.21878e-12	-0.491396	0.399	0.577	1.03661e-07
Ly6a	6.25895e-12	0.663068	0.617	0.504	1.24321e-07
Laptm5	6.45452e-12	0.29434	1	0.996	1.28206e-07
Prdm1	6.57442e-12	-0.266506	0.205	0.361	1.30588e-07
Dazap2	7.62928e-12	0.442952	0.934	0.926	1.5154e-07
Prcp	8.07896e-12	0.377166	0.813	0.832	1.60472e-07
Esd	8.74181e-12	-0.250634	0.599	0.801	1.73639e-07
Irf2	9.11696e-12	0.371602	0.712	0.704	1.8109e-07
Sppl2a	9.66676e-12	0.387239	0.76	0.78	1.92011e-07
Uqcrh	1.29861e-11	0.296302	0.921	0.945	2.57944e-07
Arap1	1.77389e-11	0.455885	0.739	0.731	3.52348e-07
Ifi27	2.14556e-11	-0.260227	0.433	0.617	4.26173e-07
Arhgdib	2.16147e-11	0.309913	0.9	0.929	4.29333e-07
Slco3a1	2.16148e-11	0.308861	0.266	0.148	4.29335e-07
Ptp4a2	2.33026e-11	0.358167	0.924	0.945	4.62859e-07
Gbp3	3.33793e-11	0.454396	0.53	0.447	6.63014e-07
Klf2	3.37512e-11	0.606357	0.776	0.706	6.70401e-07
Slc28a2	4.504e-11	0.37367	0.362	0.238	8.94629e-07
Pcbp2	6.01045e-11	0.285686	0.916	0.937	1.19386e-06
Rel	6.38653e-11	-0.251461	0.533	0.706	1.26856e-06
1700017B05Rik	6.55263e-11	0.520412	0.7	0.657	1.30155e-06
Plin2	7.41349e-11	-0.266371	0.839	0.933	1.47254e-06
Gm26522	8.35074e-11	-0.265856	0.085	0.202	1.65871e-06
Cd81	8.90519e-11	-0.466299	0.689	0.77	1.76884e-06
Lpcat2	9.53036e-11	-0.266911	0.702	0.835	1.89302e-06
Selt	1.16714e-10	0.378935	0.75	0.707	2.31829e-06
Kctd12	1.21665e-10	0.408126	0.876	0.883	2.41664e-06
Sdcbp	1.64744e-10	0.255865	0.969	0.98	3.2723e-06
Glul	2.153e-10	0.456435	0.919	0.928	4.27651e-06
Msr1	2.26222e-10	0.530161	0.643	0.59	4.49345e-06
Emilin2	2.27709e-10	0.457021	0.652	0.581	4.52298e-06
2010107E04Rik	2.37978e-10	0.359444	0.731	0.744	4.72696e-06
App	3.37886e-10	0.276722	0.895	0.925	6.71144e-06
Atp5a1	3.97793e-10	0.36882	0.836	0.875	7.90137e-06
Fosb	4.45977e-10	-0.264722	0.767	0.898	8.85845e-06
Hopx	4.84363e-10	0.284314	0.145	0.061	9.6209e-06
H2-DMa	8.96974e-10	0.301003	0.842	0.862	1.78166e-05
Tpm3	9.7474e-10	0.299952	0.924	0.95	1.93613e-05
Ids	1.12867e-09	0.389143	0.467	0.373	2.24188e-05
Rab8b	1.13245e-09	0.365948	0.8	0.802	2.24938e-05
Slc48a1	1.27424e-09	-0.274162	0.49	0.67	2.53103e-05
Ccl4	1.35685e-09	-0.538506	0.612	0.745	2.69511e-05
Tap1	1.48564e-09	0.342581	0.668	0.64	2.95092e-05
Tm9sf3	1.51163e-09	0.338708	0.812	0.841	3.00255e-05
2610507B11Rik	1.5346e-09	0.407641	0.68	0.667	3.04818e-05
Agtrap	1.88452e-09	0.383581	0.538	0.462	3.74322e-05
Nr4a2	1.9121e-09	-0.25729	0.427	0.601	3.79801e-05
Sh3bgrl	2.31112e-09	0.322451	0.808	0.83	4.59058e-05
Neat1	2.65291e-09	-0.323531	0.781	0.892	5.26947e-05
Tmem176b	2.83072e-09	-0.266181	0.858	0.923	5.62265e-05
Gbp7	3.11388e-09	0.462249	0.636	0.589	6.18509e-05
Cyb5a	3.49513e-09	-0.273975	0.636	0.794	6.94237e-05
Vim	4.5988e-09	0.371954	0.858	0.873	9.13461e-05
Cytip	4.60242e-09	-0.250747	0.417	0.565	9.14179e-05
Ccr2	4.7015e-09	0.849739	0.348	0.238	9.33859e-05
Ccl5	5.73837e-09	1.20294	0.538	0.443	0.000113981
Cxcl1	6.11355e-09	-0.325251	0.095	0.205	0.000121433
Capzb	6.2194e-09	0.306339	0.924	0.955	0.000123536
Il6ra	7.19016e-09	0.375699	0.765	0.78	0.000142818
Akap7	7.38235e-09	0.318853	0.308	0.206	0.000146636
Osbpl9	8.0946e-09	0.391899	0.662	0.619	0.000160783
Cx3cr1	8.47833e-09	-0.330054	0.564	0.715	0.000168405
Ninj1	1.09105e-08	-0.253081	0.894	0.956	0.000216715
Galnt1	1.21215e-08	0.345652	0.712	0.702	0.000240769
Ywhae	1.2313e-08	0.265202	0.863	0.904	0.000244572
Cd53	1.46224e-08	0.300936	0.916	0.936	0.000290444
Ddx17	1.82765e-08	0.392971	0.738	0.716	0.000363027
Add3	2.3849e-08	0.40685	0.304	0.207	0.000473713
Cotl1	2.55146e-08	0.319827	0.928	0.943	0.000506796
Gm4951	2.65658e-08	0.292245	0.346	0.244	0.000527677
Sept2	3.53983e-08	0.382282	0.689	0.677	0.000703116
Fermt3	4.49491e-08	0.307857	0.797	0.828	0.000892824
Plac8	4.54086e-08	0.570839	0.251	0.158	0.00090195
Khdrbs1	4.56434e-08	0.317431	0.646	0.594	0.000906616
S100a6	5.1445e-08	0.452035	0.586	0.513	0.00102185
Pdcd4	5.62264e-08	0.329603	0.386	0.296	0.00111683
Rnf141	6.43168e-08	0.461178	0.485	0.419	0.00127753
Arpc4	6.50396e-08	0.405982	0.816	0.843	0.00129188
Ifi47	6.73465e-08	0.460472	0.552	0.478	0.0013377
Itgb1	6.86382e-08	0.282789	0.834	0.871	0.00136336
Abca1	7.25613e-08	0.416856	0.86	0.898	0.00144129
Cd72	7.5925e-08	-0.364223	0.399	0.533	0.0015081
Ikbke	7.6541e-08	0.288447	0.42	0.332	0.00152033
Gpnmb	1.20361e-07	-0.49447	0.283	0.412	0.00239074
Cdkn1a	1.20951e-07	-0.268228	0.746	0.836	0.00240246
Gclm	1.2544e-07	-0.353308	0.37	0.516	0.00249162
Mbnl1	1.25785e-07	0.307011	0.89	0.937	0.00249846
Glud1	1.34691e-07	0.271068	0.767	0.786	0.00267536
Zfp36l1	1.35228e-07	0.317735	0.928	0.943	0.00268603
Fpr2	1.38696e-07	0.347522	0.242	0.152	0.00275491
Serbp1	1.39729e-07	0.293182	0.855	0.89	0.00277544
Rhoq	1.41329e-07	0.418941	0.572	0.503	0.00280723
Wars	1.72699e-07	0.336741	0.349	0.267	0.00343032
Klf13	2.08037e-07	0.31423	0.823	0.862	0.00413223
Myadm	2.12012e-07	0.359995	0.457	0.395	0.00421119
Pid1	2.3274e-07	0.34914	0.868	0.859	0.00462292
Adam9	2.59689e-07	0.303099	0.617	0.589	0.00515821
Slpi	2.97958e-07	0.425566	0.206	0.118	0.00591833
Ptprj	5.57401e-07	0.363427	0.715	0.747	0.0110716
Tnfrsf1b	5.69204e-07	0.303935	0.773	0.779	0.0113061
Pdcd6ip	7.06834e-07	0.327961	0.787	0.82	0.0140398
Nampt	7.45698e-07	0.393585	0.768	0.823	0.0148118
Rap1b	7.55689e-07	0.333319	0.918	0.937	0.0150103
Caprin1	8.20965e-07	0.267656	0.707	0.743	0.0163068
Itch	9.15151e-07	0.370926	0.622	0.612	0.0181776
Dpysl2	9.6038e-07	0.322509	0.676	0.658	0.019076
Cd2ap	1.30138e-06	0.307777	0.602	0.59	0.0258492
Fcna	1.30546e-06	0.50281	0.272	0.188	0.0259303
Ier3ip1	1.30791e-06	0.300781	0.681	0.686	0.0259791
Rnf19b	1.44543e-06	0.282824	0.736	0.737	0.0287106
Abi1	1.7412e-06	0.272034	0.729	0.743	0.0345856
Flna	2.31954e-06	0.404353	0.53	0.487	0.046073
Selplg	2.42882e-06	0.361129	0.704	0.713	0.0482436
Ap2a2	2.43176e-06	0.388399	0.705	0.721	0.0483021
Sgpp1	2.47136e-06	0.426953	0.425	0.367	0.0490886
Marco	2.63849e-06	0.420776	0.121	0.059	0.0524084
Clec4a1	2.79337e-06	0.376007	0.757	0.779	0.0554846
Sirpa	2.84646e-06	0.257923	0.918	0.956	0.0565391
Eid1	2.92266e-06	0.337756	0.686	0.685	0.0580527
Adrbk1	3.08514e-06	0.331988	0.831	0.857	0.0612802
Xiap	3.49372e-06	0.26759	0.562	0.5	0.0693957
Epb41l1	3.59446e-06	0.271049	0.195	0.123	0.0713967
Fgr	3.63932e-06	0.256979	0.288	0.212	0.0722878
Psme1	3.67322e-06	0.281975	0.8	0.868	0.0729612
Adam10	3.83194e-06	0.326968	0.689	0.702	0.0761139
Cd44	4.1666e-06	0.298715	0.744	0.756	0.0827611
Il2rg	4.87371e-06	0.317065	0.551	0.532	0.0968064
St3gal5	4.92656e-06	0.338426	0.205	0.134	0.0978562
Psmb9	5.09062e-06	0.310177	0.68	0.723	0.101115
Btg1	5.13872e-06	0.29218	0.937	0.97	0.10207
Tmsb10	5.33897e-06	0.419435	0.767	0.813	0.106048
Dock2	5.47341e-06	0.333266	0.794	0.812	0.108718
Fam49b	5.51168e-06	0.281035	0.899	0.923	0.109479
Rab32	5.70884e-06	0.301056	0.62	0.582	0.113395
Rnaset2a	5.92855e-06	0.269629	0.572	0.577	0.117759
Tagln2	6.09381e-06	0.377148	0.67	0.673	0.121041
Rgs1	6.26597e-06	-0.250909	0.81	0.904	0.124461
Sgms1	6.48729e-06	0.334411	0.501	0.435	0.128857
Tap2	6.58179e-06	0.329211	0.564	0.533	0.130734
Hif1a	7.31886e-06	0.368171	0.778	0.813	0.145375
Vwa5a	7.34472e-06	0.321255	0.58	0.545	0.145888
Ugcg	7.7422e-06	0.322337	0.477	0.424	0.153783
Spop	8.2537e-06	0.366984	0.686	0.702	0.163943
M6pr	8.49291e-06	0.288429	0.746	0.798	0.168695
Rps6ka3	1.07575e-05	0.289321	0.477	0.417	0.213676
Il18bp	1.13231e-05	0.384823	0.488	0.455	0.224911
Ptbp3	1.13472e-05	0.273677	0.852	0.893	0.22539
Uqcr11	1.22397e-05	0.257925	0.755	0.817	0.243117
Ccl12	1.2437e-05	-0.456305	0.399	0.513	0.247036
Ccl7	1.41186e-05	-0.428861	0.301	0.407	0.280439
Mef2a	1.43829e-05	0.274702	0.853	0.908	0.285687
Sptbn1	1.56403e-05	0.340599	0.589	0.569	0.310664
Dpy19l1	1.56417e-05	0.352102	0.345	0.279	0.310691
Serinc1	1.67428e-05	0.310648	0.795	0.826	0.332562
Fkbp5	1.68349e-05	0.328221	0.725	0.776	0.334392
Sult1a1	1.77477e-05	0.34989	0.37	0.307	0.352523
Pum2	1.88788e-05	0.316793	0.681	0.671	0.37499
Ppp6r1	1.98081e-05	0.3189	0.504	0.469	0.393448
Itga4	2.11306e-05	0.29429	0.749	0.768	0.419717
Rpn1	2.26638e-05	0.287493	0.7	0.692	0.45017
Nap1l1	2.4033e-05	0.299547	0.742	0.762	0.477367
Sema4a	3.12002e-05	0.324164	0.462	0.407	0.61973
Tmem30a	3.23606e-05	0.34675	0.638	0.616	0.642778
Ppp3ca	3.39317e-05	0.325249	0.754	0.813	0.673986
Prkar1a	3.90262e-05	0.281847	0.789	0.803	0.775177
Cers6	4.09867e-05	0.265006	0.477	0.433	0.814119
Abcg1	4.7421e-05	0.27351	0.396	0.329	0.941923
Clec2d	4.90396e-05	0.339331	0.655	0.623	0.974074
Arg1	5.14158e-05	0.529717	0.296	0.223	1
Igtp	5.40511e-05	0.268599	0.393	0.331	1
Ly6i	5.61282e-05	0.42481	0.145	0.088	1
Rnaset2b	7.10959e-05	0.28549	0.486	0.471	1
Lbr	7.26509e-05	0.298003	0.386	0.334	1
Cyfip1	7.49913e-05	0.259908	0.849	0.885	1
Slc7a2	7.6292e-05	0.332815	0.158	0.101	1
Tmed7	8.61307e-05	0.269817	0.663	0.676	1
Snx10	8.72929e-05	0.287152	0.723	0.75	1
Lcp2	9.13758e-05	0.31601	0.705	0.719	1
Tbc1d14	0.000113653	0.304669	0.618	0.611	1
Tmem106a	0.000115962	0.352685	0.712	0.743	1
Ep300	0.00011598	0.27417	0.676	0.698	1
Notch2	0.000116133	0.297326	0.581	0.561	1
Arpc5	0.000116417	0.252218	0.882	0.927	1
Eif2s3x	0.000119276	0.291591	0.525	0.492	1
Ccnd1	0.000124046	0.383595	0.314	0.254	1
Acsl4	0.00013367	0.262664	0.398	0.347	1
Dok2	0.000134319	0.289012	0.366	0.306	1
Ctdsp2	0.000140702	0.287181	0.614	0.597	1
Cmklr1	0.000140889	0.276889	0.634	0.638	1
Hmox1	0.000151939	-0.646427	0.696	0.826	1
Cox17	0.000152631	0.264241	0.588	0.587	1
Far1	0.000154756	0.28859	0.456	0.413	1
Man1a	0.000159575	0.319639	0.66	0.682	1
Copz1	0.000159705	0.303519	0.515	0.495	1
Cfh	0.000162391	0.386289	0.589	0.579	1
Scpep1	0.000194034	0.286685	0.655	0.67	1
Fn1	0.000213701	0.976666	0.461	0.425	1
Wipf1	0.000220871	0.297451	0.644	0.664	1
Rp2	0.000227393	0.34065	0.544	0.546	1
Ndufc1	0.000258181	0.259312	0.612	0.643	1
Ppp1r15b	0.000322478	0.283532	0.467	0.427	1
Rap2c	0.000334226	0.292879	0.425	0.39	1
Cd300ld	0.000362006	0.280098	0.633	0.628	1
Zfos1	0.000379433	0.279843	0.588	0.577	1
Ppp3r1	0.000385834	0.300676	0.506	0.468	1
Anxa2	0.000407577	0.372855	0.591	0.588	1
Cept1	0.000426197	0.275136	0.552	0.551	1
Rnf169	0.000447058	0.272661	0.47	0.434	1
Slc8b1	0.000452025	0.276476	0.473	0.438	1
Prtn3	0.0004585	0.362924	0.209	0.153	1
Ctnnd1	0.00051109	0.312183	0.49	0.455	1
Ccdc50	0.000533645	0.273823	0.66	0.675	1
Ppp2r4	0.000564018	0.271342	0.512	0.507	1
Lsp1	0.000577568	0.420404	0.388	0.346	1
Ndufb3	0.000718781	0.255931	0.639	0.683	1
Pde2a	0.000808885	0.419894	0.443	0.415	1
Nfix	0.000902132	0.263202	0.483	0.451	1
Il13ra1	0.000912754	0.261319	0.399	0.363	1
9530068E07Rik	0.000985076	0.287016	0.56	0.553	1
Pygl	0.00116157	0.300802	0.378	0.344	1
Emc1	0.00122121	0.259082	0.327	0.283	1
Myof	0.00126925	0.262098	0.634	0.693	1
Rnf114	0.00130344	0.328352	0.441	0.414	1
S100a10	0.00135426	0.255976	0.639	0.634	1
Idh1	0.00150654	0.322336	0.585	0.576	1
Pros1	0.0015208	0.265106	0.374	0.337	1
Nptn	0.00159323	0.262066	0.702	0.717	1
Dram1	0.00160403	0.250168	0.319	0.272	1
Snrpf	0.0016309	0.265869	0.596	0.621	1
Nrip1	0.00167465	0.267876	0.662	0.682	1
Actn4	0.00168165	0.277905	0.539	0.543	1
Prrc2a	0.00175906	0.277752	0.617	0.619	1
Elk3	0.00217929	0.293796	0.422	0.393	1
Lifr	0.0022503	0.277377	0.461	0.439	1
AU020206	0.00269136	0.28079	0.586	0.565	1
Tmcc1	0.00271877	0.274974	0.663	0.679	1
Ogt	0.00286261	0.282143	0.612	0.634	1
Jade2	0.00351467	0.282608	0.499	0.488	1
Degs1	0.00406856	0.36383	0.602	0.619	1
Itm2c	0.00429008	0.269871	0.871	0.917	1
Cyld	0.00484054	0.264216	0.415	0.394	1
Rassf3	0.00517871	0.270189	0.644	0.651	1
Fam120a	0.00540001	0.277077	0.549	0.568	1
Stxbp3	0.00584818	0.290787	0.599	0.626	1
Txn1	0.00609076	0.332284	0.821	0.891	1
Blmh	0.00641596	0.288005	0.349	0.318	1
Nabp1	0.00664767	0.279444	0.435	0.406	1
Ppp1r18	0.00757618	0.280818	0.689	0.715	1
Ddhd1	0.0104832	0.287922	0.507	0.517	1
B4galt1	0.0107085	0.305737	0.614	0.645	1
Acp2	0.0107581	0.253796	0.644	0.678	1
Acly	0.0110024	0.299672	0.538	0.555	1
G3bp2	0.0127194	0.2936	0.742	0.767	1
Ehd1	0.0128489	0.275986	0.622	0.644	1
Plbd1	0.013116	0.26654	0.451	0.429	1
F13a1	0.0143235	0.280944	0.623	0.604	1
Dpep2	0.015646	0.286372	0.362	0.333	1
Dbnl	0.0158466	0.257278	0.493	0.511	1
Ppp2r5c	0.0161456	0.257569	0.536	0.541	1
Tspan14	0.0162428	0.284205	0.483	0.483	1
Cln6	0.0186124	0.302026	0.279	0.256	1
Pcna	0.0213902	0.257529	0.399	0.395	1
Eif4b	0.0280784	0.287686	0.697	0.748	1
Fndc3b	0.0334886	0.266898	0.541	0.564	1
Slc39a1	0.0371712	0.272177	0.481	0.485	1
Myeov2	0.0422783	0.268274	0.671	0.733	1
Cdipt	0.0471195	0.252177	0.446	0.447	1
Spred1	0.0483948	0.252353	0.552	0.581	1
Stard8	0.0498715	0.28321	0.403	0.395	1
Snrpb2	0.0563604	0.251777	0.552	0.597	1
Hexim1	0.064425	0.253025	0.42	0.414	1
Arid1b	0.0778318	0.2597	0.443	0.464	1
Prkacb	0.0842132	0.252735	0.512	0.533	1
Ly9	0.12503	0.305768	0.565	0.605	1
Dse	0.142041	0.26697	0.573	0.621	1
Dusp3	0.146476	0.315259	0.568	0.608	1
Fli1	0.171337	0.279738	0.643	0.707	1
Lpl	0.583762	0.399492	0.295	0.296	1
Cd5l	0.600802	0.289723	0.101	0.096	1
Egr1	0.726301	0.328584	0.52	0.595	1
Marcksl1	0.893009	0.262651	0.56	0.617	1
