# Supplementary material for: Exploring the molecular mechanisms of macrophages in islet transplantation using single-cell analysis
Source: Front Immunol. 2024 Aug 29;15:1407118. doi: 10.3389/fimmu.2024.1407118 (PMC11391485; doi:10.3389/fimmu.2024.1407118)
Supplement: Supplementary Table 2 — Total DEGs in Mø-C2. [file Table2.xlsx]

## Sheet: degTotal_alloGraft_vs_syngeneic
Gene	p_val	avg_log2FC	pct.1	pct.2	p_val_adj
Gm42418	2.51032e-69	1.62293	1	1	4.98624e-65
B2m	9.90287e-40	0.530883	0.999	1	1.96701e-35
Ins2	1.69166e-34	-0.758674	0.9	0.981	3.36015e-30
Rpl41	1.35906e-32	0.47187	0.998	1	2.6995e-28
Uba52	8.10623e-30	-0.660836	0.939	0.975	1.61014e-25
Wdr89	8.24495e-28	0.610526	0.778	0.357	1.63769e-23
Rps17	8.95895e-26	0.505911	0.991	0.994	1.77952e-21
Rpl23a	1.8727e-25	0.587914	0.994	0.962	3.71974e-21
Rps28	2.16676e-25	0.469859	0.996	1	4.30384e-21
Rpl31	4.96934e-25	0.507835	0.991	0.968	9.87059e-21
Lars2	6.02209e-25	0.770314	0.96	0.803	1.19617e-20
Iapp	9.69602e-25	-0.644596	0.714	0.924	1.92592e-20
Ndufa1	9.72345e-22	0.539123	0.913	0.732	1.93137e-17
Shfm1	2.20201e-21	0.516687	0.994	0.968	4.37386e-17
Cox7a2	6.21689e-21	0.579193	0.964	0.911	1.23486e-16
Stat1	7.67172e-21	0.712387	0.985	0.924	1.52383e-16
Cd83	3.75223e-20	-1.05592	0.72	0.86	7.45306e-16
Rplp2	1.16755e-19	0.330594	0.998	1	2.31909e-15
Mgp	3.00276e-19	-0.689209	0.449	0.732	5.96438e-15
Rpl27	3.40403e-19	0.446115	0.994	0.975	6.76143e-15
Fcrls	4.25486e-19	-0.766073	0.067	0.28	8.45143e-15
Atp5l	1.29518e-18	0.440257	0.987	0.994	2.57261e-14
Rps25	1.61917e-18	0.353693	0.998	1	3.21616e-14
Cox7c	2.76239e-18	0.435782	0.983	0.975	5.48694e-14
Ly6i	2.7776e-18	1.51674	0.694	0.357	5.51714e-14
Ppy	3.54087e-18	-0.38013	0.225	0.503	7.03323e-14
Usmg5	4.1189e-18	0.560763	0.835	0.592	8.18136e-14
Cfb	1.65446e-17	0.844727	0.69	0.357	3.28626e-13
Gm10073	2.16091e-17	-0.49595	0.727	0.885	4.29222e-13
Atp5e	2.93608e-17	0.433411	0.991	0.981	5.83194e-13
Cox6b1	2.96677e-17	0.455421	0.983	0.981	5.89289e-13
Gbp2	3.38799e-17	0.865508	0.945	0.809	6.72957e-13
Txn1	4.32208e-17	0.815477	0.978	0.987	8.58495e-13
Cox8a	6.29287e-17	0.46157	0.994	0.994	1.24995e-12
Cox6c	7.83992e-17	0.469736	0.986	0.968	1.55724e-12
Rps27rt	2.58435e-16	0.436838	0.704	0.35	5.13329e-12
Cox5b	2.6158e-16	0.496089	0.969	0.955	5.19576e-12
AW112010	5.74987e-16	0.700477	0.983	0.962	1.1421e-11
Ly6a	6.22356e-16	0.779637	0.922	0.771	1.23619e-11
Atp5j2	8.22638e-16	0.445685	0.968	0.943	1.63401e-11
Gcg	1.05343e-15	-0.352944	0.368	0.624	2.09243e-11
Serf2	1.09523e-15	0.333316	0.997	0.987	2.17545e-11
Psmb9	1.69564e-15	0.491503	0.966	0.917	3.36805e-11
Uqcr10	2.13697e-15	0.471041	0.92	0.834	4.24466e-11
Nampt	4.71624e-15	0.66903	0.941	0.815	9.36788e-11
Gbp5	4.85898e-15	0.598782	0.734	0.408	9.65139e-11
Il18bp	6.78124e-15	0.701672	0.791	0.567	1.34696e-10
Gapdh	9.67368e-15	0.761483	0.993	0.975	1.92148e-10
Dnase1l3	1.37709e-14	1.07467	0.704	0.42	2.73531e-10
Gm10076	1.38642e-14	-0.453919	0.777	0.841	2.75385e-10
Arhgdib	1.85534e-14	0.45772	0.988	0.968	3.68527e-10
Cd52	2.10855e-14	0.432656	0.998	1	4.18821e-10
Pkm	3.22896e-14	0.603669	0.969	0.955	6.41368e-10
Irgm1	3.98898e-14	0.462885	0.86	0.592	7.92331e-10
Neurl3	4.95684e-14	-0.542945	0.842	0.924	9.84577e-10
Rnaset2a	5.29869e-14	0.44783	0.827	0.605	1.05248e-09
Pla2g16	1.94008e-13	0.523409	0.826	0.624	3.85358e-09
Itgb2	1.99721e-13	0.592952	0.95	0.841	3.96705e-09
Tmem176a	2.67905e-13	-0.655104	0.864	0.93	5.32139e-09
2010107E04Rik	3.14829e-13	0.429385	0.916	0.777	6.25345e-09
Gbp8	3.21089e-13	0.500124	0.751	0.478	6.3778e-09
Aldoa	5.24668e-13	0.7272	0.957	0.879	1.04215e-08
Msrb1	8.24046e-13	0.414225	0.917	0.771	1.6368e-08
Coa5	8.86654e-13	0.397433	0.76	0.478	1.76116e-08
Erdr1	1.8599e-12	-0.262327	0.066	0.223	3.69432e-08
Ubc	1.92914e-12	-0.404623	0.991	0.987	3.83185e-08
Cst3	2.46272e-12	-0.422829	1	1	4.89169e-08
Atp5g3	2.91926e-12	0.438805	0.913	0.841	5.79853e-08
Rpl36al	3.86234e-12	0.319174	0.995	0.981	7.67177e-08
S100a11	4.41023e-12	0.897172	0.865	0.732	8.76003e-08
Cxcl9	5.28094e-12	0.697754	0.889	0.662	1.04895e-07
Adgre1	6.14292e-12	-0.636435	0.789	0.904	1.22017e-07
Itm2b	6.1612e-12	-0.499591	0.999	1	1.2238e-07
Psme1	6.83343e-12	0.38603	0.983	0.987	1.35732e-07
Samhd1	6.87336e-12	0.558609	0.987	0.994	1.36526e-07
Pou2f2	8.37305e-12	-0.635413	0.521	0.726	1.66314e-07
Atox1	9.66064e-12	0.406614	0.99	0.975	1.91889e-07
Chchd10	1.09643e-11	0.479789	0.532	0.248	2.17784e-07
C1qb	1.31203e-11	-0.420388	0.921	0.936	2.60608e-07
Gbp4	1.32432e-11	0.309774	0.728	0.401	2.63049e-07
Mif	1.52491e-11	0.871088	0.841	0.707	3.02893e-07
Tceb2	1.54966e-11	0.372199	0.972	0.924	3.07809e-07
Psmb8	1.78247e-11	0.425026	0.994	1	3.54052e-07
Cd14	1.90942e-11	-0.788227	0.879	0.892	3.79269e-07
Atp5k	1.93573e-11	0.401001	0.913	0.79	3.84494e-07
Pomp	2.07836e-11	0.375836	0.973	0.943	4.12824e-07
Col3a1	2.12391e-11	-0.433709	0.43	0.637	4.21872e-07
Zyx	2.39297e-11	0.638859	0.875	0.752	4.75315e-07
Rps4x	2.49761e-11	-0.28756	0.997	1	4.96101e-07
Rnaset2b	2.65994e-11	0.449738	0.759	0.541	5.28344e-07
Prdx5	2.94557e-11	0.76011	0.992	0.987	5.85079e-07
Ndufa3	3.75957e-11	0.339071	0.851	0.65	7.46764e-07
Il15ra	4.46174e-11	0.385064	0.533	0.261	8.86235e-07
Uqcr11	4.80348e-11	0.340118	0.918	0.809	9.54114e-07
H2-T23	5.05345e-11	0.375547	0.992	0.949	1.00377e-06
Hif1a	6.15564e-11	0.585967	0.928	0.803	1.22269e-06
Ndufs5	7.89462e-11	0.378943	0.86	0.745	1.56811e-06
Gbp3	7.91958e-11	0.465935	0.89	0.688	1.57307e-06
Tpi1	9.87227e-11	0.700697	0.83	0.694	1.96093e-06
Iigp1	1.02155e-10	0.393155	0.783	0.478	2.02911e-06
Ndufa13	1.07233e-10	0.302032	0.959	0.949	2.12997e-06
Atp5j	1.15396e-10	0.377273	0.963	0.93	2.29212e-06
Ccl7	1.2928e-10	-1.44985	0.139	0.331	2.56788e-06
Hk3	1.29842e-10	0.45916	0.745	0.535	2.57905e-06
Jund	1.30602e-10	-0.536534	0.953	0.962	2.59416e-06
Ndufc1	1.33382e-10	0.391689	0.864	0.701	2.64937e-06
Pla2g7	1.843e-10	0.476643	0.958	0.962	3.66075e-06
Tmem176b	2.10176e-10	-0.537774	0.892	0.955	4.17472e-06
Sod1	2.10754e-10	0.361895	0.753	0.49	4.18621e-06
Cox17	2.3789e-10	0.375758	0.818	0.631	4.72522e-06
Uqcrb	2.57863e-10	0.355971	0.947	0.898	5.12194e-06
Wars	2.99226e-10	0.337706	0.574	0.306	5.94352e-06
Snhg6	3.34159e-10	0.337777	0.577	0.306	6.63741e-06
Cmc1	3.40022e-10	0.284589	0.612	0.338	6.75386e-06
Myof	3.46749e-10	0.43289	0.86	0.701	6.88747e-06
Gbp7	3.57564e-10	0.414274	0.9	0.713	7.1023e-06
Ubl5	3.61248e-10	0.324205	0.966	0.904	7.17547e-06
Ndufb2	4.55416e-10	0.34327	0.793	0.611	9.04593e-06
Apoe	4.66582e-10	-0.642187	0.991	1	9.26771e-06
Psma7	6.37574e-10	0.350824	0.965	0.911	1.26641e-05
Ms4a7	6.69964e-10	-0.730767	0.713	0.834	1.33075e-05
C3	8.42319e-10	0.620699	0.969	0.904	1.6731e-05
Slc16a6	9.20215e-10	-0.402036	0.381	0.561	1.82782e-05
Ftl1	9.53811e-10	-0.479642	0.999	1	1.89456e-05
Fam26f	1.07802e-09	0.455569	0.889	0.739	2.14126e-05
Dhrs3	1.08809e-09	-0.35902	0.508	0.713	2.16127e-05
Rpl15	1.12154e-09	-0.341877	0.986	0.981	2.22771e-05
Gm11808	1.17834e-09	0.269865	0.693	0.433	2.34053e-05
Gbp2b	1.27414e-09	0.703803	0.487	0.236	2.53083e-05
Ifrd1	1.35809e-09	-0.493944	0.818	0.879	2.69757e-05
Ywhaz	1.4422e-09	0.314127	0.953	0.879	2.86463e-05
Cd300lf	1.54131e-09	0.317271	0.704	0.433	3.0615e-05
Ndufb3	1.56819e-09	0.35753	0.879	0.726	3.1149e-05
Vim	1.62135e-09	0.463966	0.986	0.968	3.22048e-05
Hpse	1.83673e-09	0.383344	0.623	0.357	3.6483e-05
Tuba1b	1.87261e-09	0.381981	0.902	0.764	3.71956e-05
Trf	2.50081e-09	-0.443355	0.668	0.834	4.96735e-05
Pfn1	2.58995e-09	0.306789	0.998	0.994	5.14442e-05
Psmg4	2.79384e-09	0.303106	0.753	0.522	5.5494e-05
Tmsb10	4.64391e-09	0.672522	0.981	0.962	9.2242e-05
Chga	4.81432e-09	-0.272614	0.123	0.28	9.56269e-05
C3ar1	4.96196e-09	-0.468237	0.604	0.777	9.85594e-05
Tax1bp1	5.47258e-09	0.37898	0.965	0.898	0.000108702
Wnk1	5.54572e-09	-0.396837	0.929	0.962	0.000110155
Klra2	5.83073e-09	0.408182	0.804	0.573	0.000115816
H2-DMa	6.65571e-09	0.310756	0.976	0.955	0.000132202
Uqcrq	7.23418e-09	0.313698	0.961	0.917	0.000143692
Slamf9	8.33434e-09	-0.649016	0.478	0.624	0.000165545
Minos1	1.05244e-08	0.315828	0.91	0.809	0.000209046
Pgam1	1.12591e-08	0.46388	0.887	0.771	0.000223639
Ccl9	1.14106e-08	-0.703471	0.514	0.72	0.000226649
Atp5b	1.23191e-08	0.317804	0.972	0.955	0.000244694
Pltp	1.37458e-08	-0.63637	0.757	0.809	0.000273034
C1qa	1.39034e-08	-0.392516	0.889	0.911	0.000276163
Plac8	1.46541e-08	1.39031	0.489	0.242	0.000291075
Ppia	1.64942e-08	0.263399	0.998	1	0.000327625
Col1a2	1.80177e-08	-0.356307	0.364	0.541	0.000357886
Blnk	2.08977e-08	-0.37696	0.419	0.58	0.00041509
Ccl3	2.15564e-08	-0.727187	0.346	0.548	0.000428174
Ccl2	2.4971e-08	-0.963094	0.332	0.51	0.000496
Tgtp2	2.50983e-08	0.26094	0.408	0.166	0.000498527
Higd1a	3.65305e-08	0.344038	0.748	0.541	0.000725605
Cnn3	4.00118e-08	0.28405	0.353	0.127	0.000794753
Socs1	4.07118e-08	0.488327	0.397	0.166	0.000808658
C5ar1	4.34268e-08	-0.51649	0.539	0.669	0.000862587
Tap1	4.82514e-08	0.318767	0.942	0.803	0.000958419
Pin4	4.88218e-08	0.27581	0.678	0.478	0.000969748
Sparc	5.00408e-08	-0.447322	0.444	0.573	0.00099396
Dab2	5.23983e-08	-0.603244	0.525	0.669	0.00104079
Itgb7	5.42861e-08	0.315873	0.418	0.178	0.00107828
Lgmn	5.45897e-08	-0.406265	0.876	0.968	0.00108431
Smdt1	5.49814e-08	0.310379	0.961	0.911	0.0010921
Ndufv3	5.59925e-08	0.310585	0.806	0.631	0.00111218
H3f3b	5.65349e-08	-0.380822	0.998	1	0.00112295
Sepp1	6.10026e-08	-0.504243	0.839	0.924	0.00121169
Pycard	6.6577e-08	0.362998	0.931	0.892	0.00132242
Tma7	6.76438e-08	0.280737	0.969	0.904	0.00134361
Naaa	6.91794e-08	0.507902	0.755	0.529	0.00137411
Rbx1	7.10829e-08	0.302751	0.93	0.873	0.00141192
P2ry14	8.75073e-08	0.389599	0.588	0.389	0.00173816
Ppargc1b	8.9623e-08	0.255748	0.411	0.185	0.00178018
Ost4	9.6026e-08	0.291912	0.909	0.809	0.00190736
Pf4	9.75154e-08	-0.802375	0.346	0.541	0.00193695
Tmem256	1.00808e-07	0.291408	0.874	0.72	0.00200235
Ccl5	1.016e-07	0.802235	0.891	0.771	0.00201808
Irgm2	1.51886e-07	0.266892	0.545	0.293	0.00301691
Nisch	1.66546e-07	-0.331595	0.726	0.796	0.00330811
Metrnl	1.67797e-07	-0.431266	0.678	0.745	0.00333295
Adap2	1.77004e-07	-0.332123	0.801	0.841	0.00351583
Hexb	1.77674e-07	-0.446824	0.866	0.924	0.00352914
Cd81	2.49998e-07	-0.566127	0.753	0.803	0.00496571
Bst1	2.61073e-07	0.43711	0.604	0.401	0.00518569
Atp5g1	2.69641e-07	0.329337	0.921	0.828	0.00535588
Nfe2l1	2.73346e-07	0.258552	0.604	0.389	0.00542948
Eif2s2	2.77975e-07	0.298684	0.884	0.777	0.00552141
Tomm7	2.82855e-07	0.261898	0.942	0.873	0.00561835
1810037I17Rik	2.86767e-07	0.316871	0.882	0.732	0.00569605
Pira2	3.04101e-07	0.284929	0.465	0.242	0.00604036
Tlr2	3.07166e-07	-0.556058	0.829	0.866	0.00610124
Cggbp1	3.44377e-07	0.295333	0.807	0.631	0.00684035
Cox7b	3.54901e-07	0.342009	0.938	0.854	0.00704941
Ccdc86	3.73445e-07	0.27862	0.697	0.465	0.00741774
Tlr12	4.02399e-07	0.292827	0.467	0.248	0.00799284
Sec61g	4.09448e-07	0.274523	0.967	0.904	0.00813286
Soat1	4.43726e-07	0.28269	0.879	0.771	0.00881374
Sf3b5	4.49281e-07	0.278309	0.875	0.694	0.00892406
Cd47	4.51354e-07	-0.352618	0.972	0.975	0.00896525
Stab1	4.59768e-07	-0.372656	0.548	0.72	0.00913237
Msr1	4.66085e-07	0.274471	0.654	0.408	0.00925785
Fgl2	4.71917e-07	0.395547	0.947	0.873	0.00937368
Hpgd	4.90425e-07	-0.413657	0.117	0.255	0.0097413
Iqgap1	4.92409e-07	-0.384341	0.976	0.994	0.00978072
Igfbp7	5.59168e-07	-0.291185	0.354	0.51	0.0111067
Mpeg1	5.61372e-07	0.26292	0.992	0.987	0.0111505
Selm	5.76441e-07	0.429912	0.528	0.338	0.0114498
Cd86	7.27364e-07	-0.328919	0.898	0.892	0.0144476
Clcn7	8.19988e-07	0.321371	0.696	0.484	0.0162874
Atp5h	8.35359e-07	0.265818	0.987	0.943	0.0165927
Gpr141	8.95497e-07	0.347867	0.509	0.28	0.0177873
Ccnl1	9.78003e-07	-0.312461	0.956	0.943	0.0194261
Glrx	1.0096e-06	0.350952	0.722	0.529	0.0200536
Fcgr1	1.07271e-06	-0.560865	0.831	0.873	0.0213073
Oas2	1.08374e-06	-0.316957	0.184	0.338	0.0215263
Ndufa5	1.17437e-06	0.284362	0.763	0.605	0.0233265
Hk2	1.18022e-06	0.337001	0.664	0.446	0.0234428
Magohb	1.32846e-06	0.270894	0.444	0.242	0.0263872
Slamf8	1.45436e-06	0.284764	0.9	0.771	0.0288879
BC028528	1.55491e-06	0.258744	0.708	0.522	0.0308851
Kdm6b	1.67902e-06	-0.342535	0.772	0.847	0.0333504
Gm2a	1.69092e-06	0.25573	0.978	0.955	0.0335867
Tmcc3	1.71949e-06	-0.445851	0.511	0.624	0.0341543
Cst7	1.72648e-06	0.423542	0.255	0.089	0.0342931
Neat1	1.96893e-06	-0.677577	0.868	0.898	0.0391088
Ifit3b	2.02629e-06	-0.555604	0.061	0.159	0.0402482
Cstb	2.08901e-06	0.41421	0.942	0.911	0.041494
Rgs10	2.17982e-06	-0.300772	0.954	0.943	0.0432978
Apol7c	2.33979e-06	-0.328675	0.272	0.089	0.0464753
Mgst1	2.56187e-06	0.275866	0.668	0.452	0.0508863
Igf1	2.75024e-06	-0.42428	0.268	0.427	0.0546281
Jmjd1c	2.84688e-06	-0.360728	0.734	0.771	0.0565477
Tbca	2.89844e-06	0.272216	0.887	0.79	0.0575718
Timm10b	3.06637e-06	0.265908	0.881	0.803	0.0609073
Ly6c2	3.63461e-06	0.984619	0.361	0.172	0.0721943
Atpif1	3.78745e-06	0.259626	0.926	0.828	0.0752301
Aco2	3.94365e-06	0.264781	0.732	0.561	0.0783327
Ehd4	3.97755e-06	-0.298073	0.834	0.866	0.079006
Cox5a	4.13279e-06	0.253632	0.98	0.949	0.0820895
Igfbp4	4.16765e-06	-0.478959	0.313	0.497	0.082782
Psmb7	4.25093e-06	0.257269	0.777	0.631	0.0844363
Ier2	4.39431e-06	-0.477588	0.782	0.841	0.0872842
Nr4a1	4.40716e-06	-0.374429	0.522	0.669	0.0875394
Lmna	4.72144e-06	-0.359335	0.405	0.522	0.0937821
Plbd1	5.23889e-06	0.350281	0.949	0.847	0.10406
Ass1	5.52489e-06	0.508774	0.541	0.369	0.109741
Psma5	5.55163e-06	0.279775	0.89	0.764	0.110272
Lgals3	5.75119e-06	0.470934	0.96	0.911	0.114236
Txndc17	5.80601e-06	0.269367	0.896	0.828	0.115325
Tm6sf1	6.14391e-06	-0.307088	0.894	0.885	0.122036
Man2a1	6.40989e-06	0.313272	0.832	0.662	0.12732
Stap1	6.88758e-06	-0.56538	0.333	0.484	0.136808
Gm17056	7.3217e-06	-0.339613	0.286	0.42	0.145431
Amica1	7.41733e-06	0.338267	0.472	0.274	0.14733
H2-M2	7.77571e-06	0.703322	0.248	0.089	0.154449
Lst1	8.33639e-06	0.289878	0.983	0.93	0.165586
Cd274	8.52514e-06	0.317284	0.753	0.592	0.169335
Sec61b	8.84311e-06	0.275698	0.966	0.962	0.175651
Apobec1	9.02152e-06	-0.291014	0.779	0.841	0.179194
Itgax	9.0652e-06	0.387382	0.549	0.389	0.180062
Skil	9.69961e-06	-0.345674	0.858	0.898	0.192663
Gpx3	9.99079e-06	-0.27898	0.206	0.344	0.198447
Herpud1	1.02018e-05	-0.372509	0.735	0.809	0.202639
Ddhd1	1.02619e-05	0.31748	0.739	0.586	0.203832
Tapbp	1.03158e-05	0.26066	0.978	0.962	0.204904
Anxa3	1.04124e-05	-0.47522	0.673	0.72	0.206821
Hsp90aa1	1.08034e-05	-0.328097	0.955	0.962	0.214588
Lap3	1.08303e-05	0.355402	0.746	0.65	0.215123
Dclre1c	1.10196e-05	-0.326946	0.407	0.529	0.218882
Cbl	1.10697e-05	0.262214	0.901	0.739	0.219878
Mcemp1	1.17118e-05	0.355029	0.524	0.331	0.232632
Procr	1.21835e-05	0.348316	0.513	0.325	0.242
Tnfaip2	1.22062e-05	0.337216	0.856	0.707	0.242451
Anxa4	1.26001e-05	0.334028	0.786	0.669	0.250277
Cmpk2	1.29293e-05	-0.358549	0.083	0.185	0.256816
Tmbim1	1.29346e-05	-0.265541	0.495	0.624	0.256919
Birc3	1.58292e-05	-0.349676	0.732	0.777	0.314416
Cd72	1.63737e-05	-0.759003	0.583	0.662	0.325232
Siglece	1.64781e-05	-0.293128	0.328	0.471	0.327304
Mrc1	1.65809e-05	-0.337293	0.546	0.701	0.329347
Zeb2	1.71917e-05	-0.266818	0.99	0.981	0.341479
Ndufa11	1.77834e-05	0.271372	0.789	0.618	0.353231
Abcg1	1.824e-05	0.295566	0.619	0.414	0.362302
Mpc1	2.03445e-05	0.323749	0.859	0.745	0.404103
Zfos1	2.13208e-05	0.316932	0.782	0.631	0.423495
Ins1	2.18804e-05	-0.316695	0.762	0.847	0.43461
Tulp4	2.40379e-05	-0.288561	0.439	0.561	0.477465
Acsl1	2.4356e-05	0.30064	0.615	0.427	0.483784
Ldha	2.43851e-05	0.362642	0.901	0.822	0.484362
Irf2	2.64752e-05	0.260035	0.896	0.803	0.525877
Saa3	2.8566e-05	-1.27633	0.31	0.127	0.567407
Ifi205	3.05792e-05	0.377549	0.417	0.242	0.607395
Col1a1	3.55566e-05	-0.318788	0.288	0.414	0.706262
Emb	3.72029e-05	0.329875	0.684	0.522	0.738962
Ccl4	3.74419e-05	-1.07165	0.504	0.592	0.743708
Upp1	4.07418e-05	0.318844	0.19	0.057	0.809255
Rplp0	4.47863e-05	-0.251223	0.998	1	0.889591
Cx3cr1	4.60649e-05	-0.301943	0.664	0.809	0.914986
Pirb	5.69089e-05	0.272825	0.965	0.885	1
Mef2a	5.96815e-05	-0.288089	0.905	0.904	1
Junb	5.98259e-05	-0.286691	0.988	0.987	1
AF251705	6.34868e-05	-0.280436	0.951	0.943	1
Fosb	6.46227e-05	-0.446281	0.835	0.892	1
Cycs	6.82335e-05	0.255964	0.902	0.815	1
Rab7b	7.04505e-05	-0.300822	0.628	0.682	1
Dnaja1	7.65117e-05	-0.365604	0.943	0.955	1
Fam105a	7.89693e-05	-0.296755	0.805	0.803	1
Ifngr1	8.03434e-05	-0.370219	0.942	0.955	1
Sod2	8.24151e-05	0.535188	0.875	0.815	1
Gda	8.33749e-05	0.334749	0.753	0.605	1
P2ry6	8.35556e-05	-0.306543	0.725	0.783	1
Hpgds	9.75196e-05	-0.331515	0.466	0.58	1
Psmb10	9.94898e-05	0.277113	0.956	0.885	1
Hfe	0.000102262	-0.270042	0.544	0.618	1
Gm15056	0.000104416	0.397881	0.151	0.038	1
AY036118	0.000107026	0.2579	0.957	0.924	1
Ier3	0.000112117	-0.762399	0.692	0.72	1
P2rx4	0.000115076	-0.295218	0.912	0.898	1
Tcf4	0.00012204	-0.258339	0.678	0.745	1
Ifi30	0.000125685	0.255258	0.985	0.975	1
Psap	0.000126533	0.276656	1	1	1
Tnf	0.000141153	-0.371579	0.211	0.331	1
Clec4a3	0.000144031	-0.284351	0.838	0.879	1
Mef2c	0.000147719	-0.262746	0.485	0.567	1
Clec4b1	0.000153931	-0.372687	0.17	0.28	1
Cd2ap	0.000161843	0.265521	0.765	0.592	1
Tspo	0.000170697	0.348215	0.986	0.981	1
Rpl22l1	0.000173343	0.253052	0.963	0.898	1
Plin2	0.000178922	-0.287555	0.889	0.873	1
C1qc	0.000210644	-0.253897	0.894	0.904	1
Rab20	0.000255126	-0.354031	0.664	0.726	1
AA467197	0.000255958	0.853207	0.341	0.204	1
Cfp	0.000275853	0.267943	0.756	0.605	1
Rassf4	0.000305099	-0.25156	0.779	0.841	1
Mertk	0.000372763	0.255181	0.66	0.51	1
Itgav	0.000414547	-0.254053	0.469	0.561	1
Lrrc25	0.000454583	-0.285373	0.597	0.65	1
Rel	0.000482969	-0.276401	0.776	0.815	1
Mdfic	0.00062356	-0.261746	0.686	0.726	1
Cd300a	0.000637487	-0.334429	0.794	0.822	1
Ckb	0.000689596	-0.345002	0.66	0.72	1
Prdx1	0.000737603	0.351441	0.978	0.93	1
Eno1	0.00077427	0.306024	0.852	0.796	1
Nos2	0.000828849	0.388765	0.148	0.051	1
Cfh	0.000830855	-0.290141	0.332	0.439	1
Chd7	0.000863953	-0.336885	0.653	0.726	1
Gm26522	0.000987151	-0.328812	0.21	0.312	1
Thbs1	0.00109422	-0.729218	0.448	0.548	1
Egr1	0.00109889	-0.68391	0.374	0.471	1
Crip1	0.00119405	0.467525	0.849	0.783	1
Itpkb	0.00134003	-0.429341	0.568	0.592	1
Aldh2	0.0013611	-0.271774	0.747	0.758	1
Tpd52	0.00178501	-0.285172	0.931	0.917	1
Socs3	0.00207618	-0.365169	0.8	0.803	1
Pmepa1	0.00208227	-0.308579	0.32	0.42	1
Timp2	0.00226503	-0.265147	0.727	0.822	1
Cxcl2	0.00241536	-0.689124	0.508	0.618	1
Gm6377	0.00263054	-0.324517	0.452	0.529	1
H2-Q4	0.00270229	-0.315314	0.897	0.879	1
Id2	0.00295504	0.263869	0.821	0.701	1
Runx1	0.00312209	-0.280612	0.842	0.834	1
Pim3	0.00354389	-0.269071	0.704	0.72	1
Irf7	0.00362225	-0.602436	0.664	0.669	1
Hip1	0.00364862	-0.262255	0.405	0.465	1
Isg20	0.00398601	-0.250452	0.117	0.191	1
Klf2	0.00402344	-0.298326	0.631	0.72	1
Samd9l	0.00515182	-0.329718	0.455	0.522	1
Ifit3	0.00568713	-1.07957	0.284	0.35	1
Pdgfa	0.00575636	-0.260905	0.304	0.376	1
Dusp2	0.00585509	-0.407969	0.304	0.389	1
Dusp16	0.00588531	-0.311225	0.29	0.369	1
Basp1	0.00666697	-0.313956	0.784	0.866	1
Pydc4	0.00675278	-0.294484	0.33	0.401	1
Sell	0.00710583	0.278038	0.171	0.089	1
Fabp5	0.00724244	0.89502	0.645	0.561	1
Il1b	0.0078433	-0.624119	0.615	0.656	1
Lilr4b	0.00808138	-0.300274	0.604	0.65	1
Hspa5	0.00865217	-0.32749	0.991	0.987	1
Oas1a	0.00959572	-0.258615	0.43	0.465	1
Phf11d	0.0100971	-0.4833	0.359	0.427	1
Tgfbr1	0.0103093	-0.250813	0.719	0.764	1
Mafb	0.0119526	0.293019	0.901	0.917	1
Plk2	0.0122246	-0.284557	0.318	0.382	1
Fn1	0.01355	-0.441628	0.24	0.318	1
Ccl12	0.0143028	-0.982444	0.458	0.522	1
Fndc3a	0.0163799	-0.354341	0.622	0.631	1
Ccl8	0.0164464	0.856356	0.592	0.503	1
Ier5	0.0167077	-0.26131	0.894	0.879	1
S100a4	0.0185988	0.514587	0.467	0.357	1
Sdc4	0.0192142	-0.290664	0.771	0.79	1
Asph	0.0230324	-0.290967	0.522	0.541	1
Cytip	0.0238542	-0.435225	0.563	0.592	1
Nfkbiz	0.0259168	-0.431487	0.735	0.701	1
Ccnd1	0.0274897	-0.342878	0.363	0.414	1
Hspa1a	0.0275217	-0.252751	0.165	0.229	1
Bst2	0.0275598	-0.257158	0.958	0.949	1
Egr2	0.0279082	-0.256347	0.171	0.229	1
Ifih1	0.0292795	-0.323146	0.634	0.618	1
Rgs1	0.0341209	-0.333856	0.857	0.86	1
Rsad2	0.0360346	-0.772064	0.252	0.306	1
Rgs2	0.039337	-0.269657	0.821	0.796	1
Lacc1	0.0395006	-0.257955	0.79	0.783	1
Manf	0.0398047	-0.274447	0.899	0.885	1
Vcam1	0.0405994	0.298426	0.689	0.592	1
Fam46a	0.0425023	-0.312627	0.839	0.841	1
Cxcl10	0.0428991	-0.285161	0.528	0.414	1
Ifi44	0.0431536	-0.335042	0.279	0.325	1
Odc1	0.0446334	-0.265492	0.571	0.58	1
Osm	0.0464243	-0.285091	0.548	0.592	1
Klf4	0.0474427	-0.374814	0.761	0.783	1
S100a6	0.0475282	0.440979	0.772	0.713	1
Gdf3	0.0494286	-0.259835	0.168	0.223	1
Cdkn1a	0.0509177	-0.399541	0.832	0.841	1
Oas3	0.0594653	-0.276409	0.281	0.318	1
Gadd45b	0.0770624	-0.309029	0.624	0.624	1
Map4k4	0.0833202	-0.312337	0.805	0.777	1
Ifi203	0.0867059	-0.328972	0.805	0.834	1
Etnk1	0.0949539	-0.258836	0.478	0.471	1
Mx1	0.100625	-0.302982	0.161	0.197	1
Jun	0.102658	-0.29836	0.835	0.873	1
Glipr1	0.112109	-0.257274	0.608	0.605	1
Stk17b	0.12355	-0.265741	0.839	0.809	1
Nfkbia	0.134828	-0.271719	0.92	0.911	1
Atf3	0.13893	-0.3135	0.873	0.803	1
Hp	0.152262	-0.418722	0.251	0.185	1
Chil3	0.158773	0.391963	0.18	0.134	1
Traf1	0.189028	-0.273626	0.498	0.51	1
Acp5	0.229728	-0.269802	0.668	0.688	1
Slfn5	0.301634	-0.279165	0.631	0.592	1
Tagap	0.393349	-0.254879	0.463	0.446	1
Ifit2	0.397668	-0.751913	0.379	0.363	1
Parp14	0.499665	-0.303347	0.783	0.72	1
Ifit1	0.523771	-0.42179	0.28	0.274	1
Herc6	0.573708	-0.252885	0.535	0.42	1
Marcksl1	0.832554	-0.257424	0.697	0.682	1
Isg15	0.970887	-0.438438	0.443	0.389	1
Hmox1	0.972009	0.503376	0.703	0.688	1
