# Supplementary material for: Exploring the molecular mechanisms of macrophages in islet transplantation using single-cell analysis
Source: Front Immunol. 2024 Aug 29;15:1407118. doi: 10.3389/fimmu.2024.1407118 (PMC11391485; doi:10.3389/fimmu.2024.1407118)
Supplement: Supplementary Table 3 — Total DEGs in Mø-C3. [file Table3.xlsx]

## Sheet: degTotal_alloGraft_vs_syngeneic
Gene	p_val	avg_log2FC	pct.1	pct.2	p_val_adj
Gm42418	4.15969e-18	1.86153	1	1	8.2624e-14
B2m	2.85591e-14	0.723909	1	0.986	5.6727e-10
Rpl23a	1.93134e-12	0.658981	0.989	0.959	3.83622e-08
H2-T23	3.95169e-11	1.15379	0.932	0.808	7.84924e-07
Eno1	2.26127e-10	-0.948228	0.807	0.959	4.49157e-06
Fgl2	2.71493e-10	1.06868	0.795	0.452	5.39267e-06
Rps17	7.92681e-10	0.611602	0.966	0.959	1.5745e-05
Iigp1	9.65301e-10	1.16262	0.455	0.027	1.91738e-05
Rps28	1.0581e-09	0.559109	1	0.986	2.10171e-05
Ctss	1.33575e-09	0.817354	1	1	2.6532e-05
Ins2	1.41672e-09	-0.764763	0.909	0.973	2.81404e-05
Gbp2	4.52206e-09	1.38382	0.739	0.37	8.98216e-05
Psmb9	1.12857e-08	0.644569	0.875	0.562	0.000224168
Rpl31	1.81754e-08	0.549034	0.977	0.945	0.000361018
Ifrd1	3.09924e-08	-0.898272	0.614	0.863	0.000615602
AW112010	4.65977e-08	1.35397	0.932	0.808	0.00092557
Rpl41	5.08211e-08	0.416088	1	1	0.00100946
Uba52	5.14298e-08	-0.705288	0.818	0.863	0.00102155
Npc2	7.85987e-08	0.543103	1	0.973	0.00156121
Stat1	1.27556e-07	1.03011	0.852	0.644	0.00253364
Rps27rt	3.696e-07	0.474418	0.705	0.329	0.00734137
Ppy	4.16298e-07	-0.405516	0.227	0.603	0.00826893
Iapp	6.20363e-07	-0.621245	0.761	0.918	0.0123223
Irf1	6.37862e-07	0.844572	0.682	0.315	0.0126699
Tap1	6.69468e-07	0.562977	0.773	0.507	0.0132977
Gbp3	8.51687e-07	0.619585	0.557	0.219	0.0169171
Ftl1	9.50086e-07	-0.650799	1	1	0.0188716
Slc7a11	9.85085e-07	-1.27028	0.5	0.795	0.0195667
Arg1	1.37809e-06	-2.5697	0.284	0.589	0.0273731
Gpnmb	1.43438e-06	1.28816	0.932	0.726	0.0284911
Irgm1	1.52509e-06	0.799768	0.614	0.315	0.0302928
Fcgr4	1.68526e-06	0.98361	0.818	0.63	0.0334744
Il1b	2.04933e-06	-1.27736	0.261	0.589	0.0407058
Cxcl2	3.21712e-06	-1.29814	0.67	0.863	0.0639016
Cxcl1	4.43588e-06	-1.30357	0.08	0.37	0.0881099
Itm2b	5.76122e-06	0.486285	1	1	0.114435
Mpeg1	6.09443e-06	0.594689	1	0.986	0.121054
Cd81	6.58333e-06	-0.922448	0.398	0.671	0.130765
Nrp1	9.30344e-06	0.855177	0.943	0.753	0.184794
Irgm2	1.16468e-05	0.293503	0.364	0.068	0.231339
Dnaja1	1.29499e-05	-0.583542	0.852	0.945	0.257223
Rps15	1.41569e-05	0.349121	0.989	1	0.281199
Lars2	1.4701e-05	0.726249	0.886	0.712	0.292006
Psmb10	1.62354e-05	0.561147	0.864	0.753	0.322485
Pde4b	1.63593e-05	-0.666786	0.523	0.767	0.324945
Fam26f	1.64813e-05	0.505937	0.364	0.096	0.327369
Lrrc59	1.71084e-05	-0.573014	0.511	0.767	0.339825
Fam20c	1.75331e-05	-0.657783	0.727	0.918	0.34826
Gbp4	1.78446e-05	0.31265	0.295	0.041	0.354447
H2-D1	1.95383e-05	0.527341	1	1	0.388089
Ndel1	1.97127e-05	-0.592083	0.67	0.836	0.391553
Plk3	2.27872e-05	-0.432742	0.239	0.534	0.452622
Gm10076	2.33686e-05	-0.491773	0.841	0.918	0.464171
Ifi47	2.40593e-05	0.570455	0.545	0.274	0.477891
H2-DMa	2.43281e-05	0.698517	0.875	0.74	0.48323
Pkm	2.48926e-05	-0.58146	1	1	0.494441
Wdr89	2.88307e-05	0.533326	0.682	0.466	0.572665
Sgsh	2.90761e-05	0.271786	0.33	0.068	0.577539
Gapdh	3.40613e-05	-0.491045	1	0.986	0.676559
Sp140	4.21024e-05	0.517479	0.682	0.425	0.83628
Slfn2	4.22777e-05	0.470838	0.92	0.808	0.839763
Sat1	4.46708e-05	0.475418	0.989	0.904	0.887297
Ctsb	4.50467e-05	0.529472	1	1	0.894762
Tap2	4.7452e-05	0.400477	0.716	0.479	0.942539
Jund	4.84509e-05	-0.486816	0.977	0.986	0.962381
H2-Aa	4.85708e-05	0.878858	0.977	0.781	0.964761
Hist1h1e	4.98118e-05	0.37789	0.443	0.151	0.989412
Rps23	5.21033e-05	0.299321	1	1	1
Clec4n	5.30058e-05	-0.976822	0.523	0.74	1
Mgp	5.42294e-05	-0.608423	0.42	0.753	1
Sqle	5.53843e-05	-0.275168	0.17	0.479	1
Gm4951	5.58377e-05	0.276438	0.227	0.014	1
Slamf7	5.61463e-05	0.533326	0.807	0.562	1
Rplp0	5.72381e-05	-0.492928	0.989	0.986	1
Eif5a	5.94356e-05	-0.463046	0.898	0.932	1
Pgam1	6.62677e-05	-0.532123	0.898	0.945	1
Tmem140	6.70544e-05	0.440976	0.511	0.233	1
Sepp1	6.87972e-05	1.14668	0.92	0.863	1
Trem1	7.40087e-05	-0.331494	0.034	0.247	1
Ankrd33b	7.58615e-05	-0.40035	0.08	0.315	1
Psme1	8.12936e-05	0.463038	0.92	0.836	1
Il18bp	8.91102e-05	0.664272	0.477	0.233	1
Nr4a2	9.5322e-05	-0.870016	0.295	0.575	1
Thbs1	9.70101e-05	-1.53989	0.545	0.781	1
Snx18	0.000111963	-0.549245	0.636	0.863	1
Ly86	0.000114296	0.629834	0.898	0.808	1
Timm10b	0.00011795	0.4111	0.864	0.808	1
Gpr89	0.000118485	0.279797	0.432	0.178	1
Cox7c	0.00011938	0.33362	0.989	0.945	1
Tm9sf2	0.000138352	0.466361	0.83	0.699	1
Slc25a16	0.000139722	0.314935	0.352	0.11	1
Lair1	0.000150366	0.58679	0.807	0.671	1
Tsc22d3	0.000151408	0.725287	0.818	0.658	1
Psme2	0.000155391	0.326939	0.886	0.781	1
Chga	0.000168694	-0.312317	0.148	0.384	1
Cfl1	0.000170559	-0.350948	0.989	0.986	1
Rnaset2b	0.000185181	0.500261	0.716	0.534	1
Fth1	0.000191339	-0.478486	1	1	1
Gm10116	0.000192268	-0.457067	0.227	0.493	1
Sppl2a	0.000195016	0.482077	0.875	0.781	1
Cebpb	0.000210213	-0.514487	1	1	1
Ccl9	0.000214108	-0.600527	0.898	0.986	1
Ier3	0.000239815	-0.728915	0.659	0.89	1
Pim3	0.0002439	-0.447881	0.511	0.726	1
Iqgap2	0.00025373	0.423149	0.716	0.466	1
Itgb7	0.000260953	0.466657	0.466	0.219	1
Slc38a2	0.000280062	-0.489535	0.443	0.712	1
Myof	0.000284645	0.401185	0.966	0.89	1
Tgfbi	0.000289586	-1.05316	0.83	0.904	1
Cx3cr1	0.000300098	-0.548321	0.216	0.493	1
Anxa3	0.000300599	-0.42672	0.955	0.986	1
Man2b1	0.000303663	0.614343	0.92	0.849	1
Rpl27	0.000312327	0.378384	0.977	0.904	1
Fau	0.000316815	0.260536	1	1	1
Rps29	0.000325194	0.257637	1	1	1
Actb	0.000329461	-0.464284	1	1	1
Phlda1	0.000355851	-0.476174	0.17	0.411	1
Tgm2	0.000366453	-0.607185	0.568	0.822	1
Serpina3g	0.000379965	0.591811	0.261	0.055	1
Mfge8	0.000399874	1.54239	0.625	0.315	1
Ets2	0.000426719	-0.523728	0.602	0.836	1
H2-Ab1	0.00044206	0.775201	0.943	0.822	1
Chka	0.000446182	-0.366826	0.386	0.644	1
Dennd6a	0.000446569	0.342219	0.545	0.288	1
Osm	0.000458245	-0.69668	0.545	0.753	1
C77080	0.000465823	0.34981	0.364	0.151	1
Txnip	0.000481051	0.621439	0.773	0.603	1
Arf1	0.000484122	-0.293954	0.955	0.932	1
Dync1i2	0.000500807	0.371622	0.83	0.753	1
Rps25	0.000522952	0.26259	1	1	1
Slamf8	0.000523897	0.486522	0.795	0.699	1
Rnaset2a	0.000528264	0.32054	0.773	0.658	1
Fosl2	0.000528684	-0.678281	0.545	0.712	1
Micu2	0.00056717	0.297327	0.568	0.315	1
Naip2	0.000594893	0.405508	0.693	0.507	1
Snhg6	0.000629157	0.284771	0.591	0.384	1
Rps27	0.000631341	0.285974	0.989	1	1
Fcgr3	0.000646952	0.426138	0.966	0.945	1
Lamp2	0.000658978	0.353054	0.966	0.932	1
Ccr1	0.000700369	-0.467846	0.455	0.658	1
Lgmn	0.00071484	0.38131	1	0.986	1
Rpl6	0.00071921	0.271879	0.989	0.959	1
Sox4	0.00072213	-0.42605	0.045	0.219	1
Rgcc	0.000730956	-0.428251	0.17	0.411	1
Il10ra	0.000741949	0.386806	0.795	0.562	1
Ldlr	0.000762371	-0.358192	0.42	0.644	1
Clec12a	0.000764653	0.428716	0.875	0.726	1
Mcemp1	0.000766676	-0.281125	0.193	0.438	1
Arl4c	0.000779854	-0.544552	0.545	0.726	1
Tapbp	0.000783502	0.446566	0.989	0.904	1
H2-T22	0.000793643	0.454239	0.795	0.726	1
Ndufa6	0.000802785	0.402774	0.932	0.849	1
Abracl	0.000833833	-0.432543	0.886	0.918	1
Xist	0.000879809	-0.355867	0.943	0.945	1
Anpep	0.000913175	0.441074	0.875	0.671	1
Col1a2	0.000925871	-0.29418	0.398	0.671	1
Nlrp3	0.000937851	-0.541158	0.42	0.644	1
Bhlhe40	0.00094755	-0.575096	0.636	0.781	1
Aplp2	0.000979979	0.361259	0.977	0.863	1
Vegfa	0.000982729	-0.647732	0.5	0.726	1
Ckb	0.00101144	0.669323	0.75	0.534	1
Flna	0.00106362	-0.452185	0.795	0.932	1
Manf	0.00107802	-0.493574	0.739	0.877	1
Tlr8	0.00108523	0.27853	0.42	0.219	1
Fn1	0.0010878	-1.11919	0.773	0.89	1
Il1rn	0.00108932	-0.280675	0.375	0.603	1
Ptp4a1	0.00115031	-0.378573	0.693	0.877	1
Card19	0.00117036	-0.55217	0.852	0.904	1
Sla	0.00120786	0.372826	0.739	0.548	1
Igfbp7	0.00124019	-0.255118	0.307	0.562	1
Mrps21	0.00124429	0.361818	0.795	0.726	1
Rnase4	0.00124689	0.411155	0.409	0.205	1
Aig1	0.00125353	0.440174	0.591	0.425	1
B430306N03Rik	0.00126343	-0.311463	0.318	0.575	1
Pfn1	0.00129342	-0.261401	0.977	1	1
Gyg	0.00131554	0.402451	0.739	0.507	1
Psmb8	0.00132802	0.439093	0.898	0.781	1
Tmem176a	0.00132881	-0.50877	0.284	0.534	1
Clint1	0.00133431	0.309161	0.807	0.616	1
Chtop	0.00135171	-0.31824	0.409	0.644	1
Cltc	0.00135512	-0.317397	0.955	0.945	1
Mthfs	0.00135683	0.298171	0.625	0.425	1
Ly6e	0.00137173	0.609252	0.977	0.945	1
Ifi204	0.00138126	0.424397	0.739	0.575	1
Tmem189	0.0014012	-0.328257	0.795	0.877	1
Fgd4	0.00147169	0.35284	0.841	0.74	1
Gm10073	0.00150798	-0.406529	0.659	0.781	1
Herc6	0.00153612	0.334525	0.455	0.247	1
Unc93b1	0.00159774	0.412436	1	0.959	1
Gbp7	0.00162904	0.581433	0.545	0.356	1
Egr2	0.00162904	-0.554071	0.352	0.589	1
Fem1b	0.00162991	-0.285688	0.295	0.507	1
Socs2	0.00165861	-0.459334	0.216	0.425	1
Serpine1	0.00171793	-0.380991	0.08	0.26	1
Ptpn18	0.00173698	0.337862	0.898	0.932	1
Rsrp1	0.00177598	0.378304	0.886	0.863	1
Rpsa	0.00181492	-0.282144	0.989	1	1
Entpd1	0.00186326	0.308818	0.761	0.63	1
Dynll1	0.00189986	-0.364109	0.966	0.959	1
Pgap1	0.00193411	0.439882	0.591	0.425	1
Ehd1	0.00200335	-0.477968	0.511	0.671	1
Fyb	0.00205704	0.413698	0.943	0.945	1
Slc3a2	0.0020649	-0.355468	0.875	0.89	1
Cst3	0.00210628	0.401628	1	0.959	1
Dennd1b	0.00213761	0.356857	0.682	0.562	1
Aldoc	0.0021433	-0.428659	0.193	0.411	1
Rpl22	0.00220429	0.259048	1	1	1
Rnf149	0.00222942	-0.299969	1	1	1
Msh2	0.00234169	-0.326082	0.114	0.301	1
Rpl15	0.00234511	-0.345954	0.898	0.89	1
Pla2g7	0.0023852	0.386716	0.977	0.945	1
Sdc1	0.00239522	-0.55544	0.534	0.726	1
Dab2	0.00240038	-0.637828	0.398	0.644	1
Dmxl1	0.00244626	0.33263	0.67	0.493	1
Pdgfa	0.00245375	-0.563967	0.341	0.534	1
Tgif1	0.00249979	-0.336265	0.682	0.836	1
Igsf6	0.00250968	0.331837	0.886	0.699	1
Kxd1	0.00252504	0.275439	0.693	0.589	1
Set	0.00253977	-0.363792	0.864	0.945	1
Col1a1	0.00254581	-0.252927	0.341	0.548	1
Kdm7a	0.00260145	-0.446095	0.795	0.932	1
Ptgs2	0.00263149	-0.506201	0.216	0.438	1
Pltp	0.00265228	0.504443	0.75	0.63	1
Cd14	0.00265246	-0.480286	0.943	0.959	1
Hnrnpul2	0.00272444	0.254678	0.875	0.726	1
Txnrd1	0.00280532	-0.491285	0.67	0.795	1
Lst1	0.00284483	0.436108	0.83	0.671	1
Lcp1	0.0029333	-0.301329	0.989	0.986	1
Phb	0.00293645	-0.26488	0.398	0.603	1
Ak2	0.00297023	0.349255	0.795	0.658	1
Abcc1	0.00306124	-0.493511	0.466	0.644	1
Zyx	0.00310398	0.374895	0.807	0.74	1
Ube2d3	0.00322068	-0.262359	0.955	0.973	1
Slc48a1	0.00324525	-0.430743	0.852	0.904	1
Gns	0.00330725	0.362105	0.966	0.904	1
Dusp5	0.0033334	-0.406824	0.307	0.534	1
Vps37b	0.00336608	-0.281969	0.227	0.452	1
Rgs1	0.00342954	0.441226	0.977	0.836	1
Ccdc53	0.00344048	0.261506	0.693	0.493	1
Csrnp1	0.00345495	-0.317414	0.33	0.562	1
Cd302	0.00360033	0.408169	0.909	0.836	1
Stom	0.00361577	0.276563	0.739	0.63	1
Pisd	0.00370135	0.251216	0.602	0.37	1
Gnai2	0.00371085	-0.262333	0.966	0.945	1
Lap3	0.0037788	0.385563	0.682	0.562	1
Hnrnpa1	0.0038572	-0.371505	0.523	0.74	1
Ms4a7	0.00386241	0.612378	0.761	0.603	1
Cxcl9	0.00400936	0.937089	0.318	0.123	1
Tarm1	0.00404068	-0.312903	0.068	0.219	1
Acly	0.00408638	-0.348461	0.591	0.753	1
Pgd	0.0041697	-0.468727	0.909	0.932	1
Nfil3	0.00424567	-0.424351	0.648	0.781	1
Map4k4	0.0042713	-0.515929	0.716	0.781	1
Nudt9	0.0043418	0.278995	0.682	0.479	1
Hcfc1r1	0.00445899	0.251704	0.727	0.589	1
F13a1	0.00446406	-0.274489	0.182	0.397	1
9930111J21Rik2	0.00448236	0.391863	0.67	0.534	1
Fam111a	0.00449797	0.283586	0.659	0.479	1
Sptlc1	0.00459644	0.257259	0.523	0.329	1
Pld3	0.00465468	0.491772	0.898	0.904	1
Tnrc6c	0.00471483	0.269106	0.591	0.411	1
Itgav	0.00472621	-0.363569	0.455	0.685	1
Grn	0.00474975	0.345569	1	0.973	1
Laptm5	0.00474978	0.34147	1	0.986	1
Hsph1	0.00479299	-0.418278	0.557	0.74	1
Pilra	0.00486912	-0.366157	0.557	0.726	1
Rps26	0.00490288	0.305131	1	0.973	1
H2-Eb1	0.00495931	0.586066	0.932	0.795	1
Il1a	0.00501596	-0.37069	0.148	0.329	1
Fdps	0.00506299	-0.406286	0.398	0.603	1
Tpm4	0.00511871	-0.351967	0.875	0.863	1
Coq10b	0.00518379	-0.330734	0.432	0.658	1
Tnfaip2	0.00527235	-0.436749	0.932	0.945	1
Mier1	0.00534188	0.323642	0.841	0.658	1
Hk3	0.00535524	0.408433	0.693	0.534	1
Mpc2	0.00535609	-0.312584	0.705	0.863	1
Fundc2	0.00541319	0.262645	0.727	0.493	1
Mob1a	0.00574747	-0.46297	0.727	0.863	1
Pum1	0.00574827	-0.286601	0.557	0.712	1
Epsti1	0.00575323	0.277099	0.807	0.671	1
Rsad2	0.00582313	0.418785	0.307	0.151	1
Wdr41	0.00583072	0.308179	0.568	0.411	1
Pgk1	0.005941	-0.331924	0.352	0.548	1
Dram2	0.00602658	0.253403	0.818	0.685	1
2024-03-01	0.00607205	0.41435	0.761	0.562	1
Tapbpl	0.00610786	0.332975	0.5	0.329	1
Man1b1	0.00611522	-0.274567	0.25	0.452	1
Parp14	0.00613823	0.300591	0.648	0.493	1
Fndc3a	0.006189	-0.27101	0.591	0.781	1
C3ar1	0.00628097	0.374914	0.932	0.89	1
Fam162a	0.00634514	-0.271944	0.375	0.575	1
Casp4	0.00641279	0.299196	0.466	0.274	1
Desi2	0.00643697	-0.270269	0.42	0.616	1
Runx3	0.00646857	-0.325844	0.193	0.37	1
Rbm3	0.00653095	-0.299786	0.864	0.932	1
Ptpn6	0.00655138	0.313786	0.92	0.781	1
Dse	0.00667831	0.334786	0.693	0.507	1
C1qb	0.0066985	0.512684	0.989	1	1
Ly6a	0.00679345	0.483378	0.341	0.164	1
Letm1	0.00700046	0.283266	0.523	0.342	1
Scand1	0.00708175	0.279029	0.909	0.863	1
Vsir	0.00728607	0.263677	0.909	0.836	1
Hnrnpa0	0.00733012	-0.266564	0.83	0.849	1
Phf11b	0.00734594	0.253926	0.545	0.356	1
Arhgap31	0.00742726	-0.420833	0.67	0.753	1
Rab2a	0.00749227	-0.29329	0.841	0.89	1
Rexo2	0.00749934	-0.298564	0.716	0.849	1
Ddhd1	0.00768684	0.320502	0.864	0.822	1
Plekhm1	0.00774777	0.300666	0.625	0.425	1
Gpi1	0.00775702	-0.342318	0.932	0.959	1
Nsa2	0.00779681	0.27275	0.864	0.781	1
Eif5	0.00781202	-0.366182	0.875	0.863	1
Mthfsl	0.0078368	0.256954	0.545	0.425	1
Ttc33	0.0079558	0.284403	0.534	0.342	1
Scpep1	0.00802615	0.348522	0.83	0.74	1
Gramd1a	0.0080615	-0.355297	0.318	0.521	1
Gnpda1	0.00812745	0.251797	0.716	0.548	1
Eif4e3	0.00816673	0.272319	0.591	0.411	1
Saa3	0.00824511	-0.51544	0.318	0.521	1
Tep1	0.00828749	0.308481	0.761	0.562	1
Ccl8	0.00838295	1.2365	0.318	0.151	1
Tspan5	0.00839703	0.324263	0.591	0.438	1
Sod2	0.00858139	-0.523947	0.773	0.863	1
Rbpj	0.00862602	-0.290111	0.818	0.918	1
H2-K1	0.00866784	0.280903	1	1	1
Lacc1	0.0088405	0.355695	0.705	0.603	1
Clec4a3	0.0088474	0.364872	0.886	0.795	1
Ifitm3	0.00888368	0.379343	0.977	0.932	1
Srxn1	0.00909634	-0.366444	0.489	0.63	1
Cmc1	0.00921684	0.255573	0.659	0.548	1
Pet100	0.00925886	0.266092	0.659	0.507	1
Mocs2	0.00962066	0.265245	0.659	0.493	1
Hfe	0.00986593	0.372982	0.602	0.452	1
Naaa	0.00987774	0.464711	0.625	0.479	1
Cox6c	0.00989583	0.250594	0.92	0.945	1
Hpse	0.00990968	0.343832	0.602	0.411	1
F10	0.00994482	-0.38942	0.693	0.863	1
Il7r	0.0100864	0.448417	0.682	0.507	1
Hmox1	0.0101731	-1.35232	0.886	0.932	1
Gusb	0.0108372	0.295895	0.92	0.808	1
Pim1	0.0109043	-0.295501	0.898	0.945	1
Adgre1	0.0109553	0.388224	0.886	0.863	1
Ins1	0.0109581	-0.353286	0.761	0.89	1
Txndc5	0.0110446	-0.303901	0.375	0.575	1
Myo1f	0.0112905	-0.289745	0.864	0.904	1
Rnf7	0.0114447	-0.292713	0.761	0.836	1
Adam15	0.011449	-0.396374	0.67	0.781	1
Soat1	0.0115663	0.290009	0.92	0.945	1
Creb5	0.0118654	0.313363	0.534	0.342	1
Clec2d	0.0119768	0.352214	0.75	0.63	1
Sdf2l1	0.0121714	-0.392889	0.614	0.767	1
Fam174a	0.0121852	0.2857	0.875	0.877	1
Atraid	0.012642	0.288012	0.693	0.575	1
Rab9	0.0127163	0.344102	0.659	0.562	1
Zeb2	0.0127467	-0.323623	0.977	0.973	1
Sept11	0.012841	-0.369574	0.466	0.589	1
Cadm1	0.0130457	0.256053	0.33	0.178	1
2810474O19Rik	0.0132266	0.408036	0.795	0.603	1
Ssh1	0.0132889	-0.268164	0.307	0.507	1
Tob1	0.0134009	-0.338448	0.25	0.425	1
Mndal	0.013436	0.357803	0.705	0.589	1
Xiap	0.013567	0.268103	0.705	0.589	1
Slc31a2	0.0137326	0.337969	0.739	0.658	1
Gabarapl2	0.0138326	-0.270119	0.716	0.836	1
Metap2	0.013883	-0.430269	0.807	0.877	1
Snrpd2	0.0142661	0.265869	0.83	0.671	1
Srsf5	0.0143814	-0.256442	0.898	0.918	1
Ninj1	0.0145487	-0.319015	0.943	0.945	1
Trps1	0.0149163	-0.52819	0.682	0.753	1
Sec22b	0.0149246	-0.316005	0.398	0.575	1
Ezr	0.0150087	-0.276032	0.545	0.699	1
Rabgef1	0.0150131	-0.274275	0.33	0.521	1
Sod1	0.0150205	0.386082	0.739	0.603	1
Tnrc18	0.0150768	0.260795	0.693	0.548	1
Smpdl3a	0.0152403	0.327457	0.943	0.918	1
Srsf2	0.0152802	-0.34775	0.693	0.781	1
Aldoa	0.0155402	-0.288335	0.955	0.959	1
Slc43a2	0.0155735	0.315749	0.841	0.753	1
Lyz1	0.0156211	-1.24354	0.364	0.521	1
Nfic	0.0156958	-0.254664	0.591	0.712	1
Clcn7	0.0157851	0.313489	0.864	0.699	1
Atp6v0d2	0.0158246	0.398795	0.773	0.603	1
C1qc	0.0158355	0.402986	0.966	0.973	1
Hp	0.0159636	-0.774581	0.534	0.685	1
Kdm6b	0.0163035	-0.39536	0.42	0.575	1
Txnl4a	0.0163447	-0.298109	0.398	0.548	1
Myadm	0.0164337	0.319745	0.682	0.616	1
Cox6b1	0.0165004	0.258109	0.966	0.904	1
AU020206	0.0165881	0.268636	0.795	0.575	1
Anxa1	0.0166412	0.609397	0.92	0.767	1
Stx5a	0.0167509	-0.26656	0.386	0.548	1
Saraf	0.0167865	0.300485	0.761	0.671	1
Atmin	0.0168505	-0.270828	0.193	0.37	1
Actg1	0.0168998	-0.376091	1	0.986	1
Ppp1cc	0.0170134	-0.262539	0.716	0.836	1
Prdx1	0.0171354	-0.289044	0.989	0.986	1
Srsf3	0.0171599	-0.280236	0.761	0.904	1
Ralbp1	0.0172109	0.253879	0.841	0.74	1
Klf9	0.0173395	0.343378	0.773	0.644	1
Cd74	0.0178555	0.504041	0.966	0.945	1
Hsdl1	0.0178859	-0.250344	0.227	0.425	1
Serinc3	0.0181074	0.326202	0.989	0.986	1
Tpi1	0.0183076	-0.416677	0.818	0.877	1
Atp13a3	0.0183321	-0.307864	0.5	0.644	1
Hif1a	0.018356	-0.521763	0.818	0.904	1
Tmed9	0.0184036	-0.27161	0.75	0.863	1
Yipf1	0.0184559	0.283758	0.636	0.466	1
Luc7l2	0.0188023	-0.303134	0.852	0.877	1
Coro2a	0.0192668	0.282651	0.534	0.37	1
Pqlc3	0.0192713	0.313446	0.636	0.493	1
Tpr	0.0193655	0.260674	0.864	0.836	1
Clip1	0.0194903	0.252731	0.682	0.603	1
Asap1	0.0198295	-0.449597	0.761	0.808	1
Csf2ra	0.0198525	-0.264616	0.92	0.863	1
Acox3	0.0199157	0.293162	0.625	0.479	1
Arl5a	0.0199908	-0.333459	0.636	0.781	1
Il6st	0.0200308	0.261948	0.466	0.329	1
Ucp2	0.0201061	-0.323861	1	0.986	1
H2-M3	0.0206032	0.251865	0.693	0.589	1
Hexa	0.0208449	0.264024	1	0.973	1
Taldo1	0.0212921	-0.420553	0.943	0.904	1
Kat2b	0.0212948	0.331477	0.432	0.301	1
Ctsa	0.0214682	0.308296	0.943	0.877	1
Pum2	0.0215851	-0.288753	0.727	0.822	1
Cited2	0.0216657	0.428496	0.761	0.603	1
Nus1	0.0218512	-0.3452	0.864	0.877	1
Cnot8	0.0220838	0.306025	0.523	0.411	1
Ttc39b	0.0221592	-0.382599	0.273	0.425	1
Ldha	0.0221742	-0.350212	0.932	0.932	1
Zfos1	0.0223766	0.288739	0.727	0.548	1
Sirpa	0.0225928	0.310783	0.989	0.945	1
Vim	0.0225947	0.365145	1	0.973	1
Osbpl9	0.0229281	0.276059	0.761	0.658	1
Gclm	0.0230582	-0.620827	0.625	0.753	1
Hdgf	0.0230742	-0.280071	0.886	0.863	1
Gsn	0.0233283	-0.266794	0.807	0.877	1
Jun	0.023438	0.483648	0.852	0.726	1
Ddi2	0.023656	-0.351577	0.659	0.808	1
Tgfbr1	0.0239501	-0.346316	0.659	0.74	1
Mat2a	0.0241902	-0.315245	0.682	0.781	1
Nrros	0.0242859	0.410777	0.852	0.726	1
Ndufa7	0.0244182	0.275549	0.841	0.808	1
Arhgap15	0.0244957	0.296237	0.466	0.329	1
Gstp1	0.0246945	-0.30344	0.352	0.493	1
Daam1	0.0248163	0.316023	0.477	0.342	1
Sgcb	0.0249153	0.253171	0.25	0.123	1
Ehd4	0.0252953	0.255968	0.875	0.808	1
Eif4a1	0.0253343	-0.276601	0.955	0.932	1
Knop1	0.0254581	0.29835	0.534	0.438	1
Rnf213	0.0257372	0.285463	0.761	0.63	1
Klf7	0.0261383	-0.315213	0.5	0.644	1
Odc1	0.0268691	-0.299494	0.489	0.63	1
Junb	0.0275373	-0.412404	0.989	0.986	1
Osbpl8	0.0276294	0.269374	0.761	0.644	1
Ms4a6b	0.0277363	0.285804	0.568	0.411	1
Fpr2	0.0281424	-0.52671	0.205	0.356	1
Fam102b	0.02835	-0.291907	0.455	0.644	1
Cpeb2	0.0286415	-0.259291	0.386	0.534	1
Frmd4b	0.0289892	0.268822	0.773	0.658	1
Prkcd	0.0291262	-0.310015	0.966	0.973	1
Crebrf	0.0296222	0.261674	0.58	0.452	1
Furin	0.0296455	-0.379166	0.602	0.671	1
Agap1	0.0305606	-0.257734	0.5	0.603	1
Psap	0.0306669	0.284487	1	1	1
Akap9	0.0306824	0.323162	0.602	0.548	1
Nme1	0.0309307	-0.316238	0.773	0.808	1
Irs2	0.0311743	-0.283719	0.364	0.534	1
Phip	0.0312051	-0.269722	0.659	0.795	1
Zfp652	0.0313285	0.260676	0.523	0.411	1
Rab11a	0.0337911	-0.269257	0.705	0.781	1
G3bp1	0.0338519	-0.339195	0.693	0.753	1
Fos	0.0343806	-0.265605	0.966	0.959	1
Rnf19b	0.0344024	0.278609	0.818	0.685	1
Slfn8	0.0345512	0.261072	0.432	0.288	1
Acp5	0.0347735	-0.414436	0.818	0.877	1
Psen2	0.0354887	0.295022	0.67	0.575	1
Sp110	0.0354921	0.348712	0.568	0.438	1
Hsp90aa1	0.035556	-0.256256	0.886	0.877	1
Srgap2	0.0363965	-0.301276	0.648	0.781	1
Trak1	0.036918	-0.322717	0.273	0.411	1
Rap2b	0.0369805	0.270574	0.761	0.685	1
Ubash3b	0.0371405	-0.33382	0.534	0.712	1
Btg2	0.0371505	-0.415414	0.898	0.918	1
Cytip	0.0376568	-0.379615	0.545	0.685	1
Aph1c	0.0378491	0.319653	0.727	0.603	1
Wfdc17	0.0382832	0.551808	0.909	0.945	1
Dgat1	0.0411154	-0.395863	0.227	0.356	1
Neat1	0.0413384	-0.282094	0.886	0.918	1
Bcl2l1	0.0414061	0.279456	0.636	0.548	1
Crip1	0.0414372	0.288057	0.989	0.973	1
Lyz2	0.0414378	-0.309234	1	1	1
Pdlim5	0.041556	0.276706	0.591	0.493	1
Slc16a3	0.0419844	-0.294003	0.352	0.493	1
Elk3	0.0421243	-0.312894	0.398	0.548	1
Bcl10	0.0421711	-0.316414	0.739	0.822	1
Emd	0.0422745	-0.273406	0.466	0.644	1
Gclc	0.0427176	-0.293746	0.352	0.452	1
Pabpc4	0.0431019	-0.336564	0.17	0.301	1
Psmb5	0.0437518	-0.29259	0.773	0.781	1
Col3a1	0.0439207	-0.344597	0.534	0.671	1
BC028528	0.0442013	0.260276	0.727	0.616	1
Clec4d	0.0446597	-0.326286	0.875	0.932	1
Htra1	0.044742	0.251085	0.273	0.151	1
Hspa4	0.0449297	-0.278676	0.716	0.795	1
Malt1	0.0453816	-0.326944	0.42	0.575	1
Marcksl1	0.0454296	-0.441218	0.318	0.479	1
Supt16	0.046242	0.316358	0.739	0.603	1
Trf	0.0462739	-0.384795	0.818	0.849	1
Elf2	0.0465662	0.256444	0.67	0.589	1
Mif	0.0468917	-0.333422	0.807	0.877	1
Mt1	0.0477111	-0.263423	0.943	0.932	1
Tnks2	0.0477285	0.267894	0.682	0.575	1
Wsb2	0.0481171	-0.264744	0.784	0.808	1
S100a11	0.0484327	0.413804	0.943	0.877	1
Gpr65	0.0486064	0.294084	0.716	0.671	1
Hsd17b11	0.050018	0.254712	0.784	0.685	1
Cyp51	0.0506488	-0.355045	0.455	0.575	1
Ssr2	0.0510178	-0.298317	0.557	0.685	1
Gon4l	0.0525113	-0.258475	0.341	0.452	1
Nfkbia	0.0527611	-0.532794	0.716	0.795	1
Plxdc2	0.0532085	-0.312025	0.239	0.37	1
Itm2c	0.0532235	0.261604	0.943	0.849	1
Ptprc	0.0539656	0.27847	0.977	0.945	1
Abcg1	0.0544591	0.296695	0.636	0.534	1
Pitpnc1	0.0546555	-0.358098	0.568	0.671	1
Sparc	0.0547034	-0.2555	0.409	0.548	1
Trip12	0.0554052	0.294045	0.864	0.767	1
Ms4a8a	0.0569132	0.364591	0.386	0.26	1
Gpr35	0.0570816	-0.341025	0.443	0.548	1
Akap13	0.0579775	0.269163	0.852	0.863	1
Hspd1	0.0581609	-0.3246	0.773	0.822	1
Ctsk	0.0586663	-0.506383	0.33	0.466	1
Usp47	0.0589999	0.304552	0.557	0.493	1
Gcc2	0.0595627	0.326175	0.477	0.356	1
Suv420h1	0.0598192	-0.404697	0.466	0.562	1
Hmgcs1	0.0599667	-0.338665	0.511	0.589	1
Prcp	0.0610923	0.325793	0.92	0.822	1
Nfkb1	0.061435	-0.372033	0.784	0.89	1
Samhd1	0.0619812	0.311269	0.943	0.89	1
S100a1	0.0620893	0.263417	0.784	0.726	1
Akap8	0.0625418	-0.27236	0.318	0.466	1
Copa	0.0627321	-0.304698	0.716	0.849	1
Gsr	0.063199	-0.34836	0.784	0.863	1
Tmem106a	0.064089	0.283724	0.841	0.781	1
Pea15a	0.0645561	0.333024	0.739	0.671	1
Cxcl3	0.064815	-0.520816	0.068	0.164	1
Eif2s3x	0.0663039	-0.317123	0.58	0.712	1
Ccrl2	0.066949	-0.323041	0.852	0.836	1
Lrp12	0.0670005	0.29416	0.636	0.534	1
Mef2d	0.0674528	-0.310113	0.534	0.671	1
Trim25	0.0679661	-0.272344	0.693	0.767	1
Ptpre	0.0686774	-0.291241	0.807	0.877	1
Prdx6	0.07202	-0.352906	0.773	0.822	1
Kif5b	0.0730553	-0.318237	0.864	0.918	1
Pf4	0.0740904	-0.813754	0.398	0.507	1
Hilpda	0.0752228	-0.603095	0.648	0.699	1
Fdx1l	0.0754006	-0.285561	0.545	0.616	1
Cd86	0.0757823	-0.259981	0.443	0.562	1
Lgals3	0.0760197	0.293155	1	0.959	1
Anapc11	0.0767577	-0.275356	0.636	0.658	1
Aif1	0.0771242	0.36594	0.795	0.808	1
Rhob	0.0774763	-0.344476	0.727	0.808	1
Pdcd4	0.0785032	0.254687	0.511	0.425	1
Ctsd	0.0788703	0.290335	1	1	1
Tmem176b	0.0808923	-0.437196	0.489	0.616	1
Map2k3	0.0840416	-0.26956	0.5	0.603	1
Spty2d1	0.0842008	-0.406413	0.534	0.63	1
Tmem86a	0.0850627	0.251896	0.534	0.466	1
Chmp3	0.0861679	-0.273549	0.682	0.795	1
mt-Nd3	0.0911495	-0.354009	1	1	1
Usf2	0.0923724	-0.251344	0.886	0.959	1
Sh2b3	0.0938659	-0.319604	0.42	0.548	1
Jag1	0.0945566	-0.317693	0.205	0.301	1
Psme4	0.0953014	0.259508	0.625	0.603	1
Agtrap	0.0989961	-0.287088	0.682	0.767	1
Olfm1	0.100802	-0.264115	0.386	0.452	1
D1Ertd622e	0.103518	-0.277368	0.523	0.589	1
Fuca1	0.109596	0.251993	0.886	0.822	1
Gm12840	0.112918	-0.270654	0.227	0.315	1
Flt1	0.116862	0.338445	0.205	0.123	1
Ppp4r2	0.117521	-0.251104	0.648	0.74	1
Srsf6	0.117926	-0.350194	0.659	0.726	1
Emc3	0.117973	0.281368	0.557	0.507	1
Nagk	0.118823	0.250781	0.545	0.507	1
Nr4a1	0.121937	-0.287135	0.443	0.562	1
Ubn2	0.123437	-0.293899	0.648	0.699	1
Rap2a	0.12956	-0.335672	0.727	0.712	1
Casp1	0.13027	0.336426	0.511	0.534	1
Gngt2	0.136729	-0.325095	0.841	0.863	1
Ccl3	0.137742	-0.46757	0.477	0.575	1
Ephx1	0.13796	0.382864	0.466	0.384	1
Dync1h1	0.141488	0.250587	0.886	0.849	1
Tnip3	0.141493	-0.355759	0.364	0.507	1
Rassf2	0.141589	0.251102	0.534	0.479	1
Ppp2r1a	0.142186	-0.298228	0.58	0.712	1
Gda	0.143136	-0.334374	0.773	0.836	1
Fosb	0.14328	-0.256399	0.784	0.836	1
Sec24b	0.145546	0.332356	0.58	0.521	1
Fam160b1	0.151941	0.252882	0.398	0.315	1
Fbxl5	0.154349	-0.422009	0.659	0.74	1
Ciita	0.159653	0.267355	0.284	0.219	1
Sdhaf2	0.172566	0.267776	0.455	0.37	1
Atp7a	0.172749	-0.258419	0.466	0.575	1
Rel	0.173824	-0.415073	0.693	0.726	1
Coa5	0.174562	-0.260228	0.693	0.781	1
Sh3glb2	0.178411	-0.352437	0.284	0.411	1
Herpud1	0.179381	-0.257909	0.602	0.644	1
Crlf2	0.181029	0.256163	0.852	0.753	1
Skp1a	0.183958	-0.290413	0.58	0.726	1
Man1a2	0.187879	-0.272232	0.614	0.712	1
Tnfaip3	0.202645	-0.47382	0.693	0.726	1
Ttc14	0.204693	0.254642	0.58	0.562	1
Mmp12	0.20607	0.408929	0.693	0.74	1
Maf	0.206325	0.282406	0.716	0.699	1
Marco	0.208463	-0.84295	0.057	0.11	1
Uap1	0.21024	-0.277564	0.273	0.37	1
Arhgap19	0.214114	0.266958	0.386	0.356	1
Atp1b3	0.214518	0.352226	0.955	0.932	1
C1qa	0.215796	0.267154	0.977	0.932	1
Apoe	0.231312	0.254447	1	1	1
Gdf3	0.252081	0.319283	0.273	0.205	1
Pcdh7	0.253063	0.27389	0.25	0.192	1
Slpi	0.27692	-0.618025	0.341	0.397	1
Ptgr1	0.283472	-0.27011	0.386	0.301	1
Gde1	0.286426	-0.298718	0.636	0.644	1
Ccl4	0.286973	0.469275	0.398	0.301	1
Srp68	0.291492	-0.272742	0.318	0.397	1
Tlr2	0.29474	-0.408326	0.625	0.685	1
Ctsl	0.297963	0.321006	1	0.918	1
Rock2	0.299381	-0.258739	0.67	0.712	1
Ctla2a	0.324898	-0.286403	0.08	0.123	1
Lasp1	0.343028	-0.312459	0.818	0.836	1
Blvrb	0.359321	-0.305392	0.864	0.836	1
Slc7a2	0.361023	-0.293406	0.398	0.479	1
Cfp	0.372806	-0.301203	0.648	0.712	1
Gm26917	0.37416	0.340852	0.625	0.616	1
Mgll	0.375874	0.263836	0.261	0.219	1
Cyb5a	0.377688	-0.263049	0.886	0.849	1
Timp1	0.395006	-0.341795	0.148	0.192	1
Ifi27l2a	0.430623	-0.423523	0.67	0.74	1
Chil3	0.447838	-0.457677	0.239	0.178	1
Pam	0.465786	-0.274757	0.273	0.315	1
Plek	0.519376	-0.279926	0.864	0.863	1
Cdk6	0.542743	-0.252131	0.455	0.466	1
Atxn2	0.580266	-0.259726	0.67	0.603	1
H2-M2	0.584023	0.404088	0.273	0.247	1
S100a4	0.59656	0.445737	0.705	0.781	1
Kcnq1ot1	0.646517	-0.287911	0.523	0.479	1
Cxcl14	0.829674	-0.2669	0.386	0.384	1
Spp1	0.836927	0.331893	0.83	0.863	1
Ostm1	0.886131	-0.25545	0.5	0.507	1
