# Supplementary material for: Exploring the molecular mechanisms of macrophages in islet transplantation using single-cell analysis
Source: Front Immunol. 2024 Aug 29;15:1407118. doi: 10.3389/fimmu.2024.1407118 (PMC11391485; doi:10.3389/fimmu.2024.1407118)
Supplement: Supplementary Table 4 — Up-regulated DEGs in allograft in related pathways. [file Table4.xlsx]

## Sheet: total_up_deg_sorted
Gene	p_val	avg_log2FC	pct.1	pct.2	p_val_adj	source
Ccl5	5.73837e-09	1.20294	0.538	0.443	0.000113981	Macrophage-C1_ALLOGRAFT_REJECTION
Stat1	4.6423e-41	1.03026	0.833	0.747	9.221e-37	Macrophage-C1_ALLOGRAFT_REJECTION
Ccr2	4.7015e-09	0.849739	0.348	0.238	9.33859e-05	Macrophage-C1_ALLOGRAFT_REJECTION
B2m	1.17774e-129	0.710217	1	0.997	2.33935e-125	Macrophage-C1_ALLOGRAFT_REJECTION
Cxcl9	1.96258e-16	0.643691	0.329	0.166	3.89828e-12	Macrophage-C1_ALLOGRAFT_REJECTION
Tapbp	2.18963e-21	0.501334	0.897	0.899	4.34927e-17	Macrophage-C1_ALLOGRAFT_REJECTION
Ly86	1.79818e-19	0.443229	0.942	0.949	3.57173e-15	Macrophage-C1_ALLOGRAFT_REJECTION
Flna	2.31954e-06	0.404353	0.53	0.487	0.046073	Macrophage-C1_ALLOGRAFT_REJECTION
Galnt1	1.21215e-08	0.345652	0.712	0.702	0.000240769	Macrophage-C1_ALLOGRAFT_REJECTION
Tap1	1.48564e-09	0.342581	0.668	0.64	2.95092e-05	Macrophage-C1_ALLOGRAFT_REJECTION
H2-Aa	1.12401e-13	0.339329	0.976	0.913	2.23261e-09	Macrophage-C1_ALLOGRAFT_REJECTION
Lyn	3.76549e-12	0.317372	0.897	0.921	7.47938e-08	Macrophage-C1_ALLOGRAFT_REJECTION
H2-DMa	8.96974e-10	0.301003	0.842	0.862	1.78166e-05	Macrophage-C1_ALLOGRAFT_REJECTION
Abi1	1.7412e-06	0.272034	0.729	0.743	0.0345856	Macrophage-C1_ALLOGRAFT_REJECTION
Sdc3	1.43275e-30	0.800712	0.813	0.738	2.84587e-26	Macrophage-C1_HYPOXIA
Dusp1	7.62849e-42	0.68279	0.976	0.966	1.51525e-37	Macrophage-C1_HYPOXIA
S100a4	1.68169e-13	0.615599	0.309	0.167	3.34035e-09	Macrophage-C1_HYPOXIA
Plac8	4.54086e-08	0.570839	0.251	0.158	0.00090195	Macrophage-C1_HYPOXIA
Cp	2.07129e-12	0.56086	0.464	0.332	4.1142e-08	Macrophage-C1_HYPOXIA
Ids	1.12867e-09	0.389143	0.467	0.373	2.24188e-05	Macrophage-C1_HYPOXIA
Ahnak	1.33238e-28	0.809675	0.881	0.804	2.64651e-24	Macrophage-C1_IL2_STAT5_SIGNALING
Fgl2	1.12699e-18	0.697167	0.684	0.59	2.23854e-14	Macrophage-C1_IL2_STAT5_SIGNALING
Gbp3	3.33793e-11	0.454396	0.53	0.447	6.63014e-07	Macrophage-C1_IL2_STAT5_SIGNALING
Tnfrsf1b	5.69204e-07	0.303935	0.773	0.779	0.0113061	Macrophage-C1_IL2_STAT5_SIGNALING
Hopx	4.84363e-10	0.284314	0.145	0.061	9.6209e-06	Macrophage-C1_IL2_STAT5_SIGNALING
Stat1	4.6423e-41	1.03026	0.833	0.747	9.221e-37	Macrophage-C1_IL6_JAK_STAT3_SIGNALING
Cxcl9	1.96258e-16	0.643691	0.329	0.166	3.89828e-12	Macrophage-C1_IL6_JAK_STAT3_SIGNALING
Il15ra	2.39512e-17	0.424005	0.306	0.155	4.75744e-13	Macrophage-C1_IL6_JAK_STAT3_SIGNALING
Tnfrsf1b	5.69204e-07	0.303935	0.773	0.779	0.0113061	Macrophage-C1_IL6_JAK_STAT3_SIGNALING
Ccl5	5.73837e-09	1.20294	0.538	0.443	0.000113981	Macrophage-C1_INFLAMMATORY_RESPONSE
Cxcl9	1.96258e-16	0.643691	0.329	0.166	3.89828e-12	Macrophage-C1_INFLAMMATORY_RESPONSE
Msr1	2.26222e-10	0.530161	0.643	0.59	4.49345e-06	Macrophage-C1_INFLAMMATORY_RESPONSE
Tapbp	2.18963e-21	0.501334	0.897	0.899	4.34927e-17	Macrophage-C1_INFLAMMATORY_RESPONSE
Il15ra	2.39512e-17	0.424005	0.306	0.155	4.75744e-13	Macrophage-C1_INFLAMMATORY_RESPONSE
Abca1	7.25613e-08	0.416856	0.86	0.898	0.00144129	Macrophage-C1_INFLAMMATORY_RESPONSE
Ly6e	5.11411e-22	0.408327	0.965	0.967	1.01582e-17	Macrophage-C1_INFLAMMATORY_RESPONSE
Cybb	2.04267e-15	0.398041	0.977	0.979	4.05736e-11	Macrophage-C1_INFLAMMATORY_RESPONSE
Nampt	7.45698e-07	0.393585	0.768	0.823	0.0148118	Macrophage-C1_INFLAMMATORY_RESPONSE
Slc28a2	4.504e-11	0.37367	0.362	0.238	8.94629e-07	Macrophage-C1_INFLAMMATORY_RESPONSE
Lyn	3.76549e-12	0.317372	0.897	0.921	7.47938e-08	Macrophage-C1_INFLAMMATORY_RESPONSE
Tnfrsf1b	5.69204e-07	0.303935	0.773	0.779	0.0113061	Macrophage-C1_INFLAMMATORY_RESPONSE
Abi1	1.7412e-06	0.272034	0.729	0.743	0.0345856	Macrophage-C1_INFLAMMATORY_RESPONSE
B2m	1.17774e-129	0.710217	1	0.997	2.33935e-125	Macrophage-C1_INTERFERON_ALPHA_RESPONSE
Txnip	6.75548e-16	0.60549	0.741	0.693	1.34184e-11	Macrophage-C1_INTERFERON_ALPHA_RESPONSE
Gbp3	3.33793e-11	0.454396	0.53	0.447	6.63014e-07	Macrophage-C1_INTERFERON_ALPHA_RESPONSE
Ly6e	5.11411e-22	0.408327	0.965	0.967	1.01582e-17	Macrophage-C1_INTERFERON_ALPHA_RESPONSE
Irf2	9.11696e-12	0.371602	0.712	0.704	1.8109e-07	Macrophage-C1_INTERFERON_ALPHA_RESPONSE
Tap1	1.48564e-09	0.342581	0.668	0.64	2.95092e-05	Macrophage-C1_INTERFERON_ALPHA_RESPONSE
Ccl5	5.73837e-09	1.20294	0.538	0.443	0.000113981	Macrophage-C1_INTERFERON_GAMMA_RESPONSE
Stat1	4.6423e-41	1.03026	0.833	0.747	9.221e-37	Macrophage-C1_INTERFERON_GAMMA_RESPONSE
B2m	1.17774e-129	0.710217	1	0.997	2.33935e-125	Macrophage-C1_INTERFERON_GAMMA_RESPONSE
Samhd1	8.03149e-32	0.703467	0.879	0.845	1.59529e-27	Macrophage-C1_INTERFERON_GAMMA_RESPONSE
Fgl2	1.12699e-18	0.697167	0.684	0.59	2.23854e-14	Macrophage-C1_INTERFERON_GAMMA_RESPONSE
Cxcl9	1.96258e-16	0.643691	0.329	0.166	3.89828e-12	Macrophage-C1_INTERFERON_GAMMA_RESPONSE
Txnip	6.75548e-16	0.60549	0.741	0.693	1.34184e-11	Macrophage-C1_INTERFERON_GAMMA_RESPONSE
Tapbp	2.18963e-21	0.501334	0.897	0.899	4.34927e-17	Macrophage-C1_INTERFERON_GAMMA_RESPONSE
Gbp3	3.33793e-11	0.454396	0.53	0.447	6.63014e-07	Macrophage-C1_INTERFERON_GAMMA_RESPONSE
Il15ra	2.39512e-17	0.424005	0.306	0.155	4.75744e-13	Macrophage-C1_INTERFERON_GAMMA_RESPONSE
Ly6e	5.11411e-22	0.408327	0.965	0.967	1.01582e-17	Macrophage-C1_INTERFERON_GAMMA_RESPONSE
Nampt	7.45698e-07	0.393585	0.768	0.823	0.0148118	Macrophage-C1_INTERFERON_GAMMA_RESPONSE
Sppl2a	9.66676e-12	0.387239	0.76	0.78	1.92011e-07	Macrophage-C1_INTERFERON_GAMMA_RESPONSE
Cfb	3.80094e-12	0.375853	0.279	0.16	7.54981e-08	Macrophage-C1_INTERFERON_GAMMA_RESPONSE
Irf2	9.11696e-12	0.371602	0.712	0.704	1.8109e-07	Macrophage-C1_INTERFERON_GAMMA_RESPONSE
Tap1	1.48564e-09	0.342581	0.668	0.64	2.95092e-05	Macrophage-C1_INTERFERON_GAMMA_RESPONSE
H2-Aa	1.12401e-13	0.339329	0.976	0.913	2.23261e-09	Macrophage-C1_INTERFERON_GAMMA_RESPONSE
H2-DMa	8.96974e-10	0.301003	0.842	0.862	1.78166e-05	Macrophage-C1_INTERFERON_GAMMA_RESPONSE
Itgb7	1.71735e-12	0.277968	0.196	0.087	3.41117e-08	Macrophage-C1_INTERFERON_GAMMA_RESPONSE
Fgl2	1.12699e-18	0.697167	0.684	0.59	2.23854e-14	Macrophage-C1_MTORC1_SIGNALING
Sla	1.44054e-14	0.468588	0.678	0.622	2.86134e-10	Macrophage-C1_MTORC1_SIGNALING
Actr2	1.69778e-19	0.434335	0.911	0.91	3.37231e-15	Macrophage-C1_MTORC1_SIGNALING
Canx	6.40811e-19	0.406932	0.929	0.935	1.27284e-14	Macrophage-C1_MTORC1_SIGNALING
Add3	2.3849e-08	0.40685	0.304	0.207	0.000473713	Macrophage-C1_MTORC1_SIGNALING
Nampt	7.45698e-07	0.393585	0.768	0.823	0.0148118	Macrophage-C1_MTORC1_SIGNALING
Atp5a1	3.97793e-10	0.36882	0.836	0.875	7.90137e-06	Macrophage-C1_OXIDATIVE_PHOSPHORYLATION
Uqcrh	1.29861e-11	0.296302	0.921	0.945	2.57944e-07	Macrophage-C1_OXIDATIVE_PHOSPHORYLATION
Glud1	1.34691e-07	0.271068	0.767	0.786	0.00267536	Macrophage-C1_OXIDATIVE_PHOSPHORYLATION
Ccl5	5.73837e-09	1.20294	0.538	0.443	0.000113981	Macrophage-C1_TNFA_SIGNALING_VIA_NFKB
Dusp1	7.62849e-42	0.68279	0.976	0.966	1.51525e-37	Macrophage-C1_TNFA_SIGNALING_VIA_NFKB
Klf2	3.37512e-11	0.606357	0.776	0.706	6.70401e-07	Macrophage-C1_TNFA_SIGNALING_VIA_NFKB
Klf9	4.04269e-13	0.48606	0.594	0.483	8.02999e-09	Macrophage-C1_TNFA_SIGNALING_VIA_NFKB
Il15ra	2.39512e-17	0.424005	0.306	0.155	4.75744e-13	Macrophage-C1_TNFA_SIGNALING_VIA_NFKB
Abca1	7.25613e-08	0.416856	0.86	0.898	0.00144129	Macrophage-C1_TNFA_SIGNALING_VIA_NFKB
Nampt	7.45698e-07	0.393585	0.768	0.823	0.0148118	Macrophage-C1_TNFA_SIGNALING_VIA_NFKB
Tap1	1.48564e-09	0.342581	0.668	0.64	2.95092e-05	Macrophage-C1_TNFA_SIGNALING_VIA_NFKB
Rnf19b	1.44543e-06	0.282824	0.736	0.737	0.0287106	Macrophage-C1_TNFA_SIGNALING_VIA_NFKB
Ccl5	1.016e-07	0.802235	0.891	0.771	0.00201808	Macrophage-C2_ALLOGRAFT_REJECTION
Stat1	7.67172e-21	0.712387	0.985	0.924	1.52383e-16	Macrophage-C2_ALLOGRAFT_REJECTION
Cxcl9	5.28094e-12	0.697754	0.889	0.662	1.04895e-07	Macrophage-C2_ALLOGRAFT_REJECTION
Itgb2	1.99721e-13	0.592952	0.95	0.841	3.96705e-09	Macrophage-C2_ALLOGRAFT_REJECTION
Hif1a	6.15564e-11	0.585967	0.928	0.803	1.22269e-06	Macrophage-C2_ALLOGRAFT_REJECTION
B2m	9.90287e-40	0.530883	0.999	1	1.96701e-35	Macrophage-C2_ALLOGRAFT_REJECTION
Socs1	4.07118e-08	0.488327	0.397	0.166	0.000808658	Macrophage-C2_ALLOGRAFT_REJECTION
Tap1	4.82514e-08	0.318767	0.942	0.803	0.000958419	Macrophage-C2_ALLOGRAFT_REJECTION
H2-DMa	6.65571e-09	0.310756	0.976	0.955	0.000132202	Macrophage-C2_ALLOGRAFT_REJECTION
Plac8	1.46541e-08	1.39031	0.489	0.242	0.000291075	Macrophage-C2_HYPOXIA
Mif	1.52491e-11	0.871088	0.841	0.707	3.02893e-07	Macrophage-C2_HYPOXIA
Prdx5	2.94557e-11	0.76011	0.992	0.987	5.85079e-07	Macrophage-C2_HYPOXIA
Aldoa	5.24668e-13	0.7272	0.957	0.879	1.04215e-08	Macrophage-C2_HYPOXIA
Tpi1	9.87227e-11	0.700697	0.83	0.694	1.96093e-06	Macrophage-C2_HYPOXIA
Glrx	1.0096e-06	0.350952	0.722	0.529	0.0200536	Macrophage-C2_HYPOXIA
Hk2	1.18022e-06	0.337001	0.664	0.446	0.0234428	Macrophage-C2_HYPOXIA
Socs1	4.07118e-08	0.488327	0.397	0.166	0.000808658	Macrophage-C2_IL2_STAT5_SIGNALING
Gbp3	7.91958e-11	0.465935	0.89	0.688	1.57307e-06	Macrophage-C2_IL2_STAT5_SIGNALING
Cst7	1.72648e-06	0.423542	0.255	0.089	0.0342931	Macrophage-C2_IL2_STAT5_SIGNALING
Fgl2	4.71917e-07	0.395547	0.947	0.873	0.00937368	Macrophage-C2_IL2_STAT5_SIGNALING
Hk2	1.18022e-06	0.337001	0.664	0.446	0.0234428	Macrophage-C2_IL2_STAT5_SIGNALING
Stat1	7.67172e-21	0.712387	0.985	0.924	1.52383e-16	Macrophage-C2_IL6_JAK_STAT3_SIGNALING
Cxcl9	5.28094e-12	0.697754	0.889	0.662	1.04895e-07	Macrophage-C2_IL6_JAK_STAT3_SIGNALING
Socs1	4.07118e-08	0.488327	0.397	0.166	0.000808658	Macrophage-C2_IL6_JAK_STAT3_SIGNALING
Il15ra	4.46174e-11	0.385064	0.533	0.261	8.86235e-07	Macrophage-C2_IL6_JAK_STAT3_SIGNALING
Ccl5	1.016e-07	0.802235	0.891	0.771	0.00201808	Macrophage-C2_INFLAMMATORY_RESPONSE
Cxcl9	5.28094e-12	0.697754	0.889	0.662	1.04895e-07	Macrophage-C2_INFLAMMATORY_RESPONSE
Nampt	4.71624e-15	0.66903	0.941	0.815	9.36788e-11	Macrophage-C2_INFLAMMATORY_RESPONSE
Hif1a	6.15564e-11	0.585967	0.928	0.803	1.22269e-06	Macrophage-C2_INFLAMMATORY_RESPONSE
Il15ra	4.46174e-11	0.385064	0.533	0.261	8.86235e-07	Macrophage-C2_INFLAMMATORY_RESPONSE
Msr1	4.66085e-07	0.274471	0.654	0.408	0.00925785	Macrophage-C2_INFLAMMATORY_RESPONSE
B2m	9.90287e-40	0.530883	0.999	1	1.96701e-35	Macrophage-C2_INTERFERON_ALPHA_RESPONSE
Psmb9	1.69564e-15	0.491503	0.966	0.917	3.36805e-11	Macrophage-C2_INTERFERON_ALPHA_RESPONSE
Gbp3	7.91958e-11	0.465935	0.89	0.688	1.57307e-06	Macrophage-C2_INTERFERON_ALPHA_RESPONSE
Psmb8	1.78247e-11	0.425026	0.994	1	3.54052e-07	Macrophage-C2_INTERFERON_ALPHA_RESPONSE
Psme1	6.83343e-12	0.38603	0.983	0.987	1.35732e-07	Macrophage-C2_INTERFERON_ALPHA_RESPONSE
Tap1	4.82514e-08	0.318767	0.942	0.803	0.000958419	Macrophage-C2_INTERFERON_ALPHA_RESPONSE
Cfb	1.65446e-17	0.844727	0.69	0.357	3.28626e-13	Macrophage-C2_INTERFERON_GAMMA_RESPONSE
Ccl5	1.016e-07	0.802235	0.891	0.771	0.00201808	Macrophage-C2_INTERFERON_GAMMA_RESPONSE
Stat1	7.67172e-21	0.712387	0.985	0.924	1.52383e-16	Macrophage-C2_INTERFERON_GAMMA_RESPONSE
Il18bp	6.78124e-15	0.701672	0.791	0.567	1.34696e-10	Macrophage-C2_INTERFERON_GAMMA_RESPONSE
Cxcl9	5.28094e-12	0.697754	0.889	0.662	1.04895e-07	Macrophage-C2_INTERFERON_GAMMA_RESPONSE
Nampt	4.71624e-15	0.66903	0.941	0.815	9.36788e-11	Macrophage-C2_INTERFERON_GAMMA_RESPONSE
Hif1a	6.15564e-11	0.585967	0.928	0.803	1.22269e-06	Macrophage-C2_INTERFERON_GAMMA_RESPONSE
Samhd1	6.87336e-12	0.558609	0.987	0.994	1.36526e-07	Macrophage-C2_INTERFERON_GAMMA_RESPONSE
B2m	9.90287e-40	0.530883	0.999	1	1.96701e-35	Macrophage-C2_INTERFERON_GAMMA_RESPONSE
Psmb9	1.69564e-15	0.491503	0.966	0.917	3.36805e-11	Macrophage-C2_INTERFERON_GAMMA_RESPONSE
Socs1	4.07118e-08	0.488327	0.397	0.166	0.000808658	Macrophage-C2_INTERFERON_GAMMA_RESPONSE
Gbp3	7.91958e-11	0.465935	0.89	0.688	1.57307e-06	Macrophage-C2_INTERFERON_GAMMA_RESPONSE
Psmb8	1.78247e-11	0.425026	0.994	1	3.54052e-07	Macrophage-C2_INTERFERON_GAMMA_RESPONSE
Fgl2	4.71917e-07	0.395547	0.947	0.873	0.00937368	Macrophage-C2_INTERFERON_GAMMA_RESPONSE
P2ry14	8.75073e-08	0.389599	0.588	0.389	0.00173816	Macrophage-C2_INTERFERON_GAMMA_RESPONSE
Psme1	6.83343e-12	0.38603	0.983	0.987	1.35732e-07	Macrophage-C2_INTERFERON_GAMMA_RESPONSE
Il15ra	4.46174e-11	0.385064	0.533	0.261	8.86235e-07	Macrophage-C2_INTERFERON_GAMMA_RESPONSE
Tap1	4.82514e-08	0.318767	0.942	0.803	0.000958419	Macrophage-C2_INTERFERON_GAMMA_RESPONSE
Itgb7	5.42861e-08	0.315873	0.418	0.178	0.00107828	Macrophage-C2_INTERFERON_GAMMA_RESPONSE
H2-DMa	6.65571e-09	0.310756	0.976	0.955	0.000132202	Macrophage-C2_INTERFERON_GAMMA_RESPONSE
Aldoa	5.24668e-13	0.7272	0.957	0.879	1.04215e-08	Macrophage-C2_MTORC1_SIGNALING
Tpi1	9.87227e-11	0.700697	0.83	0.694	1.96093e-06	Macrophage-C2_MTORC1_SIGNALING
Nampt	4.71624e-15	0.66903	0.941	0.815	9.36788e-11	Macrophage-C2_MTORC1_SIGNALING
Itgb2	1.99721e-13	0.592952	0.95	0.841	3.96705e-09	Macrophage-C2_MTORC1_SIGNALING
Fgl2	4.71917e-07	0.395547	0.947	0.873	0.00937368	Macrophage-C2_MTORC1_SIGNALING
Glrx	1.0096e-06	0.350952	0.722	0.529	0.0200536	Macrophage-C2_MTORC1_SIGNALING
Hk2	1.18022e-06	0.337001	0.664	0.446	0.0234428	Macrophage-C2_MTORC1_SIGNALING
Atp5g1	2.69641e-07	0.329337	0.921	0.828	0.00535588	Macrophage-C2_MTORC1_SIGNALING
Eif2s2	2.77975e-07	0.298684	0.884	0.777	0.00552141	Macrophage-C2_MTORC1_SIGNALING
Ppia	1.64942e-08	0.263399	0.998	1	0.000327625	Macrophage-C2_MTORC1_SIGNALING
Cox7a2	6.21689e-21	0.579193	0.964	0.911	1.23486e-16	Macrophage-C2_OXIDATIVE_PHOSPHORYLATION
Ndufa1	9.72345e-22	0.539123	0.913	0.732	1.93137e-17	Macrophage-C2_OXIDATIVE_PHOSPHORYLATION
Cox5b	2.6158e-16	0.496089	0.969	0.955	5.19576e-12	Macrophage-C2_OXIDATIVE_PHOSPHORYLATION
Uqcr10	2.13697e-15	0.471041	0.92	0.834	4.24466e-11	Macrophage-C2_OXIDATIVE_PHOSPHORYLATION
Cox6c	7.83992e-17	0.469736	0.986	0.968	1.55724e-12	Macrophage-C2_OXIDATIVE_PHOSPHORYLATION
Cox8a	6.29287e-17	0.46157	0.994	0.994	1.24995e-12	Macrophage-C2_OXIDATIVE_PHOSPHORYLATION
Cox6b1	2.96677e-17	0.455421	0.983	0.981	5.89289e-13	Macrophage-C2_OXIDATIVE_PHOSPHORYLATION
Atp5j2	8.22638e-16	0.445685	0.968	0.943	1.63401e-11	Macrophage-C2_OXIDATIVE_PHOSPHORYLATION
Atp5g3	2.91926e-12	0.438805	0.913	0.841	5.79853e-08	Macrophage-C2_OXIDATIVE_PHOSPHORYLATION
Cox7c	2.76239e-18	0.435782	0.983	0.975	5.48694e-14	Macrophage-C2_OXIDATIVE_PHOSPHORYLATION
Atp5e	2.93608e-17	0.433411	0.991	0.981	5.83194e-13	Macrophage-C2_OXIDATIVE_PHOSPHORYLATION
Atp5k	1.93573e-11	0.401001	0.913	0.79	3.84494e-07	Macrophage-C2_OXIDATIVE_PHOSPHORYLATION
Ndufc1	1.33382e-10	0.391689	0.864	0.701	2.64937e-06	Macrophage-C2_OXIDATIVE_PHOSPHORYLATION
Atp5j	1.15396e-10	0.377273	0.963	0.93	2.29212e-06	Macrophage-C2_OXIDATIVE_PHOSPHORYLATION
Cox17	2.3789e-10	0.375758	0.818	0.631	4.72522e-06	Macrophage-C2_OXIDATIVE_PHOSPHORYLATION
Ndufb3	1.56819e-09	0.35753	0.879	0.726	3.1149e-05	Macrophage-C2_OXIDATIVE_PHOSPHORYLATION
Uqcrb	2.57863e-10	0.355971	0.947	0.898	5.12194e-06	Macrophage-C2_OXIDATIVE_PHOSPHORYLATION
Ndufb2	4.55416e-10	0.34327	0.793	0.611	9.04593e-06	Macrophage-C2_OXIDATIVE_PHOSPHORYLATION
Cox7b	3.54901e-07	0.342009	0.938	0.854	0.00704941	Macrophage-C2_OXIDATIVE_PHOSPHORYLATION
Uqcr11	4.80348e-11	0.340118	0.918	0.809	9.54114e-07	Macrophage-C2_OXIDATIVE_PHOSPHORYLATION
Ndufa3	3.75957e-11	0.339071	0.851	0.65	7.46764e-07	Macrophage-C2_OXIDATIVE_PHOSPHORYLATION
Atp5g1	2.69641e-07	0.329337	0.921	0.828	0.00535588	Macrophage-C2_OXIDATIVE_PHOSPHORYLATION
Atp5b	1.23191e-08	0.317804	0.972	0.955	0.000244694	Macrophage-C2_OXIDATIVE_PHOSPHORYLATION
Uqcrq	7.23418e-09	0.313698	0.961	0.917	0.000143692	Macrophage-C2_OXIDATIVE_PHOSPHORYLATION
Ndufa5	1.17437e-06	0.284362	0.763	0.605	0.0233265	Macrophage-C2_OXIDATIVE_PHOSPHORYLATION
Atp5h	8.35359e-07	0.265818	0.987	0.943	0.0165927	Macrophage-C2_OXIDATIVE_PHOSPHORYLATION
Ccl5	1.016e-07	0.802235	0.891	0.771	0.00201808	Macrophage-C2_TNFA_SIGNALING_VIA_NFKB
Nampt	4.71624e-15	0.66903	0.941	0.815	9.36788e-11	Macrophage-C2_TNFA_SIGNALING_VIA_NFKB
Il15ra	4.46174e-11	0.385064	0.533	0.261	8.86235e-07	Macrophage-C2_TNFA_SIGNALING_VIA_NFKB
Tap1	4.82514e-08	0.318767	0.942	0.803	0.000958419	Macrophage-C2_TNFA_SIGNALING_VIA_NFKB
Stat1	1.27556e-07	1.03011	0.852	0.644	0.00253364	Macrophage-C3_ALLOGRAFT_REJECTION
Ctss	1.33575e-09	0.817354	1	1	2.6532e-05	Macrophage-C3_ALLOGRAFT_REJECTION
B2m	2.85591e-14	0.723909	1	0.986	5.6727e-10	Macrophage-C3_ALLOGRAFT_REJECTION
Tap1	6.69468e-07	0.562977	0.773	0.507	0.0132977	Macrophage-C3_ALLOGRAFT_REJECTION
Fgl2	2.71493e-10	1.06868	0.795	0.452	5.39267e-06	Macrophage-C3_IL2_STAT5_SIGNALING
Gbp3	8.51687e-07	0.619585	0.557	0.219	0.0169171	Macrophage-C3_IL2_STAT5_SIGNALING
Stat1	1.27556e-07	1.03011	0.852	0.644	0.00253364	Macrophage-C3_IL6_JAK_STAT3_SIGNALING
Irf1	6.37862e-07	0.844572	0.682	0.315	0.0126699	Macrophage-C3_IL6_JAK_STAT3_SIGNALING
Irf1	6.37862e-07	0.844572	0.682	0.315	0.0126699	Macrophage-C3_INFLAMMATORY_RESPONSE
Irf1	6.37862e-07	0.844572	0.682	0.315	0.0126699	Macrophage-C3_INTERFERON_ALPHA_RESPONSE
B2m	2.85591e-14	0.723909	1	0.986	5.6727e-10	Macrophage-C3_INTERFERON_ALPHA_RESPONSE
Psmb9	1.12857e-08	0.644569	0.875	0.562	0.000224168	Macrophage-C3_INTERFERON_ALPHA_RESPONSE
Gbp3	8.51687e-07	0.619585	0.557	0.219	0.0169171	Macrophage-C3_INTERFERON_ALPHA_RESPONSE
Tap1	6.69468e-07	0.562977	0.773	0.507	0.0132977	Macrophage-C3_INTERFERON_ALPHA_RESPONSE
Fgl2	2.71493e-10	1.06868	0.795	0.452	5.39267e-06	Macrophage-C3_INTERFERON_GAMMA_RESPONSE
Stat1	1.27556e-07	1.03011	0.852	0.644	0.00253364	Macrophage-C3_INTERFERON_GAMMA_RESPONSE
Irf1	6.37862e-07	0.844572	0.682	0.315	0.0126699	Macrophage-C3_INTERFERON_GAMMA_RESPONSE
B2m	2.85591e-14	0.723909	1	0.986	5.6727e-10	Macrophage-C3_INTERFERON_GAMMA_RESPONSE
Psmb9	1.12857e-08	0.644569	0.875	0.562	0.000224168	Macrophage-C3_INTERFERON_GAMMA_RESPONSE
Gbp3	8.51687e-07	0.619585	0.557	0.219	0.0169171	Macrophage-C3_INTERFERON_GAMMA_RESPONSE
Tap1	6.69468e-07	0.562977	0.773	0.507	0.0132977	Macrophage-C3_INTERFERON_GAMMA_RESPONSE
Fgl2	2.71493e-10	1.06868	0.795	0.452	5.39267e-06	Macrophage-C3_MTORC1_SIGNALING
Irf1	6.37862e-07	0.844572	0.682	0.315	0.0126699	Macrophage-C3_TNFA_SIGNALING_VIA_NFKB
Tap1	6.69468e-07	0.562977	0.773	0.507	0.0132977	Macrophage-C3_TNFA_SIGNALING_VIA_NFKB
