# Supplementary material for: Exploring the molecular mechanisms of macrophages in islet transplantation using single-cell analysis
Source: Front Immunol. 2024 Aug 29;15:1407118. doi: 10.3389/fimmu.2024.1407118 (PMC11391485; doi:10.3389/fimmu.2024.1407118)
Supplement: Supplementary Table 5 — Down-regulated DEGs in allograft in related pathways. [file Table5.xlsx]

## Sheet: total_down_deg_sorted
Gene	p_val	avg_log2FC	pct.1	pct.2	p_val_adj	source
Cd86	4.41052e-35	-0.612393	0.556	0.811	8.76063e-31	Macrophage-C1_ALLOGRAFT_REJECTION
Pf4	2.25426e-25	-0.820093	0.647	0.837	4.47765e-21	Macrophage-C1_ALLOGRAFT_REJECTION
Il1b	3.42428e-34	-1.41052	0.275	0.559	6.80166e-30	Macrophage-C1_ALLOGRAFT_REJECTION
Plin2	7.41349e-11	-0.266371	0.839	0.933	1.47254e-06	Macrophage-C1_HYPOXIA
Cdkn1a	1.20951e-07	-0.268228	0.746	0.836	0.00240246	Macrophage-C1_HYPOXIA
Tiparp	1.86593e-12	-0.30236	0.565	0.745	3.70629e-08	Macrophage-C1_HYPOXIA
Mxi1	4.71852e-18	-0.326538	0.246	0.467	9.37239e-14	Macrophage-C1_HYPOXIA
Hspa5	3.32888e-15	-0.393642	0.873	0.959	6.61215e-11	Macrophage-C1_HYPOXIA
Ier3	6.15064e-24	-0.542007	0.744	0.911	1.2217e-19	Macrophage-C1_HYPOXIA
Atf3	1.23365e-28	-0.598783	0.696	0.909	2.45039e-24	Macrophage-C1_HYPOXIA
Plin2	7.41349e-11	-0.266371	0.839	0.933	1.47254e-06	Macrophage-C1_IL2_STAT5_SIGNALING
Odc1	3.97249e-15	-0.399533	0.361	0.563	7.89055e-11	Macrophage-C1_IL2_STAT5_SIGNALING
Cd48	9.62517e-26	-0.401168	0.662	0.856	1.91185e-21	Macrophage-C1_IL2_STAT5_SIGNALING
Gadd45b	1.26743e-14	-0.427865	0.443	0.628	2.51749e-10	Macrophage-C1_IL2_STAT5_SIGNALING
Cd81	8.90519e-11	-0.466299	0.689	0.77	1.76884e-06	Macrophage-C1_IL2_STAT5_SIGNALING
Cd86	4.41052e-35	-0.612393	0.556	0.811	8.76063e-31	Macrophage-C1_IL2_STAT5_SIGNALING
Cd83	4.66616e-39	-0.657874	0.597	0.868	9.2684e-35	Macrophage-C1_IL2_STAT5_SIGNALING
Spp1	9.15827e-25	-1.13015	0.359	0.596	1.81911e-20	Macrophage-C1_IL2_STAT5_SIGNALING
Cd14	2.34691e-12	-0.369023	0.874	0.942	4.66167e-08	Macrophage-C1_IL6_JAK_STAT3_SIGNALING
Cxcl2	4.69649e-13	-0.683124	0.618	0.769	9.32865e-09	Macrophage-C1_IL6_JAK_STAT3_SIGNALING
Pf4	2.25426e-25	-0.820093	0.647	0.837	4.47765e-21	Macrophage-C1_IL6_JAK_STAT3_SIGNALING
Il1b	3.42428e-34	-1.41052	0.275	0.559	6.80166e-30	Macrophage-C1_IL6_JAK_STAT3_SIGNALING
Cdkn1a	1.20951e-07	-0.268228	0.746	0.836	0.00240246	Macrophage-C1_INFLAMMATORY_RESPONSE
Osm	3.08111e-13	-0.313262	0.573	0.762	6.12001e-09	Macrophage-C1_INFLAMMATORY_RESPONSE
Bst2	3.21316e-16	-0.350909	0.808	0.929	6.3823e-12	Macrophage-C1_INFLAMMATORY_RESPONSE
Cd14	2.34691e-12	-0.369023	0.874	0.942	4.66167e-08	Macrophage-C1_INFLAMMATORY_RESPONSE
Cd48	9.62517e-26	-0.401168	0.662	0.856	1.91185e-21	Macrophage-C1_INFLAMMATORY_RESPONSE
Ccrl2	1.19303e-14	-0.444066	0.736	0.886	2.36972e-10	Macrophage-C1_INFLAMMATORY_RESPONSE
Il1b	3.42428e-34	-1.41052	0.275	0.559	6.80166e-30	Macrophage-C1_INFLAMMATORY_RESPONSE
Ifi27	2.14556e-11	-0.260227	0.433	0.617	4.26173e-07	Macrophage-C1_INTERFERON_ALPHA_RESPONSE
Bst2	3.21316e-16	-0.350909	0.808	0.929	6.3823e-12	Macrophage-C1_INTERFERON_ALPHA_RESPONSE
Ccrl2	1.19303e-14	-0.444066	0.736	0.886	2.36972e-10	Macrophage-C1_INTERFERON_ALPHA_RESPONSE
Ifi27	2.14556e-11	-0.260227	0.433	0.617	4.26173e-07	Macrophage-C1_INTERFERON_GAMMA_RESPONSE
Cdkn1a	1.20951e-07	-0.268228	0.746	0.836	0.00240246	Macrophage-C1_INTERFERON_GAMMA_RESPONSE
Tnfaip2	3.71541e-15	-0.308441	0.599	0.824	7.37991e-11	Macrophage-C1_INTERFERON_GAMMA_RESPONSE
Fcgr1	8.6024e-14	-0.312475	0.681	0.842	1.70869e-09	Macrophage-C1_INTERFERON_GAMMA_RESPONSE
Bst2	3.21316e-16	-0.350909	0.808	0.929	6.3823e-12	Macrophage-C1_INTERFERON_GAMMA_RESPONSE
Cd86	4.41052e-35	-0.612393	0.556	0.811	8.76063e-31	Macrophage-C1_INTERFERON_GAMMA_RESPONSE
Cdkn1a	1.20951e-07	-0.268228	0.746	0.836	0.00240246	Macrophage-C1_MTORC1_SIGNALING
Sdf2l1	2.22258e-13	-0.302049	0.456	0.67	4.41472e-09	Macrophage-C1_MTORC1_SIGNALING
Got1	6.67763e-24	-0.385036	0.444	0.69	1.32638e-19	Macrophage-C1_MTORC1_SIGNALING
Hspa5	3.32888e-15	-0.393642	0.873	0.959	6.61215e-11	Macrophage-C1_MTORC1_SIGNALING
Slc7a11	1.36375e-15	-0.504377	0.182	0.365	2.70881e-11	Macrophage-C1_MTORC1_SIGNALING
Ifrd1	1.34761e-37	-0.645131	0.536	0.812	2.67675e-33	Macrophage-C1_MTORC1_SIGNALING
Cyb5a	3.49513e-09	-0.273975	0.636	0.794	6.94237e-05	Macrophage-C1_OXIDATIVE_PHOSPHORYLATION
Bax	1.41205e-21	-0.348276	0.602	0.828	2.80476e-17	Macrophage-C1_OXIDATIVE_PHOSPHORYLATION
Rel	6.38653e-11	-0.251461	0.533	0.706	1.26856e-06	Macrophage-C1_TNFA_SIGNALING_VIA_NFKB
Ninj1	1.09105e-08	-0.253081	0.894	0.956	0.000216715	Macrophage-C1_TNFA_SIGNALING_VIA_NFKB
Nr4a2	1.9121e-09	-0.25729	0.427	0.601	3.79801e-05	Macrophage-C1_TNFA_SIGNALING_VIA_NFKB
Fosb	4.45977e-10	-0.264722	0.767	0.898	8.85845e-06	Macrophage-C1_TNFA_SIGNALING_VIA_NFKB
Cdkn1a	1.20951e-07	-0.268228	0.746	0.836	0.00240246	Macrophage-C1_TNFA_SIGNALING_VIA_NFKB
Slc16a6	2.704e-17	-0.271076	0.411	0.642	5.37096e-13	Macrophage-C1_TNFA_SIGNALING_VIA_NFKB
Kdm6b	6.23382e-15	-0.291101	0.52	0.717	1.23822e-10	Macrophage-C1_TNFA_SIGNALING_VIA_NFKB
Eif1	4.19047e-30	-0.292795	0.957	0.991	8.32354e-26	Macrophage-C1_TNFA_SIGNALING_VIA_NFKB
Nr4a3	1.6361e-13	-0.294694	0.137	0.294	3.24979e-09	Macrophage-C1_TNFA_SIGNALING_VIA_NFKB
Tiparp	1.86593e-12	-0.30236	0.565	0.745	3.70629e-08	Macrophage-C1_TNFA_SIGNALING_VIA_NFKB
Tnfaip2	3.71541e-15	-0.308441	0.599	0.824	7.37991e-11	Macrophage-C1_TNFA_SIGNALING_VIA_NFKB
Cxcl1	6.11355e-09	-0.325251	0.095	0.205	0.000121433	Macrophage-C1_TNFA_SIGNALING_VIA_NFKB
Litaf	3.56652e-18	-0.342785	0.707	0.878	7.08418e-14	Macrophage-C1_TNFA_SIGNALING_VIA_NFKB
Gadd45b	1.26743e-14	-0.427865	0.443	0.628	2.51749e-10	Macrophage-C1_TNFA_SIGNALING_VIA_NFKB
Ccrl2	1.19303e-14	-0.444066	0.736	0.886	2.36972e-10	Macrophage-C1_TNFA_SIGNALING_VIA_NFKB
Pmepa1	5.21878e-12	-0.491396	0.399	0.577	1.03661e-07	Macrophage-C1_TNFA_SIGNALING_VIA_NFKB
Ier3	6.15064e-24	-0.542007	0.744	0.911	1.2217e-19	Macrophage-C1_TNFA_SIGNALING_VIA_NFKB
Atf3	1.23365e-28	-0.598783	0.696	0.909	2.45039e-24	Macrophage-C1_TNFA_SIGNALING_VIA_NFKB
Cd83	4.66616e-39	-0.657874	0.597	0.868	9.2684e-35	Macrophage-C1_TNFA_SIGNALING_VIA_NFKB
Cxcl2	4.69649e-13	-0.683124	0.618	0.769	9.32865e-09	Macrophage-C1_TNFA_SIGNALING_VIA_NFKB
Il1b	3.42428e-34	-1.41052	0.275	0.559	6.80166e-30	Macrophage-C1_TNFA_SIGNALING_VIA_NFKB
Cd86	7.27364e-07	-0.328919	0.898	0.892	0.0144476	Macrophage-C2_ALLOGRAFT_REJECTION
Cd47	4.51354e-07	-0.352618	0.972	0.975	0.00896525	Macrophage-C2_ALLOGRAFT_REJECTION
Stab1	4.59768e-07	-0.372656	0.548	0.72	0.00913237	Macrophage-C2_ALLOGRAFT_REJECTION
Tlr2	3.07166e-07	-0.556058	0.829	0.866	0.00610124	Macrophage-C2_ALLOGRAFT_REJECTION
Pf4	9.75154e-08	-0.802375	0.346	0.541	0.00193695	Macrophage-C2_ALLOGRAFT_REJECTION
Ccl7	1.2928e-10	-1.44985	0.139	0.331	2.56788e-06	Macrophage-C2_ALLOGRAFT_REJECTION
Cd86	7.27364e-07	-0.328919	0.898	0.892	0.0144476	Macrophage-C2_IL2_STAT5_SIGNALING
Dhrs3	1.08809e-09	-0.35902	0.508	0.713	2.16127e-05	Macrophage-C2_IL2_STAT5_SIGNALING
Cd81	2.49998e-07	-0.566127	0.753	0.803	0.00496571	Macrophage-C2_IL2_STAT5_SIGNALING
Cd83	3.75223e-20	-1.05592	0.72	0.86	7.45306e-16	Macrophage-C2_IL2_STAT5_SIGNALING
Tlr2	3.07166e-07	-0.556058	0.829	0.866	0.00610124	Macrophage-C2_IL6_JAK_STAT3_SIGNALING
Cd14	1.90942e-11	-0.788227	0.879	0.892	3.79269e-07	Macrophage-C2_IL6_JAK_STAT3_SIGNALING
Pf4	9.75154e-08	-0.802375	0.346	0.541	0.00193695	Macrophage-C2_IL6_JAK_STAT3_SIGNALING
Ccl7	1.2928e-10	-1.44985	0.139	0.331	2.56788e-06	Macrophage-C2_IL6_JAK_STAT3_SIGNALING
Stab1	4.59768e-07	-0.372656	0.548	0.72	0.00913237	Macrophage-C2_INFLAMMATORY_RESPONSE
C3ar1	4.96196e-09	-0.468237	0.604	0.777	9.85594e-05	Macrophage-C2_INFLAMMATORY_RESPONSE
Tlr2	3.07166e-07	-0.556058	0.829	0.866	0.00610124	Macrophage-C2_INFLAMMATORY_RESPONSE
Adgre1	6.14292e-12	-0.636435	0.789	0.904	1.22017e-07	Macrophage-C2_INFLAMMATORY_RESPONSE
Cd14	1.90942e-11	-0.788227	0.879	0.892	3.79269e-07	Macrophage-C2_INFLAMMATORY_RESPONSE
Ccl7	1.2928e-10	-1.44985	0.139	0.331	2.56788e-06	Macrophage-C2_INFLAMMATORY_RESPONSE
Cd47	4.51354e-07	-0.352618	0.972	0.975	0.00896525	Macrophage-C2_INTERFERON_ALPHA_RESPONSE
Oas2	1.08374e-06	-0.316957	0.184	0.338	0.0215263	Macrophage-C2_INTERFERON_GAMMA_RESPONSE
Cd86	7.27364e-07	-0.328919	0.898	0.892	0.0144476	Macrophage-C2_INTERFERON_GAMMA_RESPONSE
Fcgr1	1.07271e-06	-0.560865	0.831	0.873	0.0213073	Macrophage-C2_INTERFERON_GAMMA_RESPONSE
Ccl7	1.2928e-10	-1.44985	0.139	0.331	2.56788e-06	Macrophage-C2_INTERFERON_GAMMA_RESPONSE
Lgmn	5.45897e-08	-0.406265	0.876	0.968	0.00108431	Macrophage-C2_MTORC1_SIGNALING
Ifrd1	1.35809e-09	-0.493944	0.818	0.879	2.69757e-05	Macrophage-C2_MTORC1_SIGNALING
Ccnl1	9.78003e-07	-0.312461	0.956	0.943	0.0194261	Macrophage-C2_TNFA_SIGNALING_VIA_NFKB
Kdm6b	1.67902e-06	-0.342535	0.772	0.847	0.0333504	Macrophage-C2_TNFA_SIGNALING_VIA_NFKB
Slc16a6	9.20215e-10	-0.402036	0.381	0.561	1.82782e-05	Macrophage-C2_TNFA_SIGNALING_VIA_NFKB
Tlr2	3.07166e-07	-0.556058	0.829	0.866	0.00610124	Macrophage-C2_TNFA_SIGNALING_VIA_NFKB
Cd83	3.75223e-20	-1.05592	0.72	0.86	7.45306e-16	Macrophage-C2_TNFA_SIGNALING_VIA_NFKB
Il1b	2.04933e-06	-1.27736	0.261	0.589	0.0407058	Macrophage-C3_ALLOGRAFT_REJECTION
Il1b	2.04933e-06	-1.27736	0.261	0.589	0.0407058	Macrophage-C3_IL6_JAK_STAT3_SIGNALING
Il1b	2.04933e-06	-1.27736	0.261	0.589	0.0407058	Macrophage-C3_INFLAMMATORY_RESPONSE
Ifrd1	3.09924e-08	-0.898272	0.614	0.863	0.000615602	Macrophage-C3_MTORC1_SIGNALING
Slc7a11	9.85085e-07	-1.27028	0.5	0.795	0.0195667	Macrophage-C3_MTORC1_SIGNALING
Il1b	2.04933e-06	-1.27736	0.261	0.589	0.0407058	Macrophage-C3_TNFA_SIGNALING_VIA_NFKB
