# Supplementary material for: Exploring the molecular mechanisms of macrophages in islet transplantation using single-cell analysis
Source: Front Immunol. 2024 Aug 29;15:1407118. doi: 10.3389/fimmu.2024.1407118 (PMC11391485; doi:10.3389/fimmu.2024.1407118)
Supplement: Supplementary Table 6 — Cytokine Signature Enrichment in Mø-C1. [file Table6.xlsx]

## Sheet: df_irea-C1
No	Cytokine	Enrichment Score	pval	padj
1	Adiponectin	3634.51	6.21184e-06	0.000534218
2	IL15	3054.07	5.28647e-05	0.00113659
3	IFNa1	2957.23	4.10963e-05	0.00113659
4	IFNb	2912.12	3.1504e-05	0.00113659
5	IFNg	2334.47	0.000993127	0.0170818
6	Prolactin	2205.24	0.00443659	0.0545067
7	IL7	2184.07	0.00309921	0.044422
8	IL11	1700.66	0.0229917	0.179753
9	IL18	1676.74	0.0137336	0.147636
10	LIF	1591.32	0.0225542	0.179753
11	IL9	1469.37	0.040245	0.262438
12	IL36a	1441.17	0.0219821	0.179753
13	IL10	1421.48	0.0457741	0.262438
14	IL36RA	1277.39	0.0750745	0.311854
15	IL31	1269.26	0.0594198	0.303947
16	IL17F	1252.41	0.0742783	0.311854
17	IL27	1232.02	0.0829918	0.324423
18	Persephin	1192.8	0.0600825	0.303947
19	APRIL	1177.74	0.0681536	0.311854
20	TSLP	1161.89	0.104977	0.361122
21	CD30L	1129.58	0.0449844	0.262438
22	IFNl2	1056.47	0.14364	0.457521
23	IL3	959.691	0.0949082	0.340088
24	Leptin	938.17	0.173138	0.513444
25	IL2	895.246	0.0869715	0.325198
26	IL19	893.26	0.118159	0.390834
27	TPO	826.225	0.165557	0.508496
28	HGF	824.3	0.199998	0.537494
29	IFNk	820.37	0.276361	0.594177
30	IL5	669.788	0.268885	0.592926
31	Cardiotrophin-1	657.206	0.199142	0.537494
32	VEGF	648.347	0.480861	0.765816
33	IL12	641.353	0.213166	0.555524
34	IFNe	629.601	0.239398	0.581785
35	M-CSF	586.637	0.283978	0.595661
36	OX40L	495.934	0.293978	0.601954
37	IL6	409.257	0.0761504	0.311854
38	FasL	359.843	0.51652	0.807649
39	IL1b	326.69	0.315855	0.631711
40	CD27L	288.182	0.426426	0.748158
41	TRAIL	264.569	0.433565	0.748158
42	IL24	250.685	0.561709	0.818762
43	Resistin	245.346	0.443675	0.748158
44	EGF	207.714	0.367913	0.703123
45	BAFF	133.36	0.535653	0.808179
46	IL23	131.409	0.590047	0.845735
47	GDNF	127.327	0.713075	0.924662
48	LTA2-B1	112.221	0.720376	0.924662
49	OSM	90.5566	0.53244	0.808179
50	IL33	80.0055	0.4748	0.765816
51	IL21	72.8947	0.443675	0.748158
52	IL17B	40.01	0.632876	0.887806
53	CD40L	24.5207	0.668058	0.897703
54	LTA1-B2	19.9278	0.555138	0.818762
55	Flt3l	17.7636	0.383717	0.717384
56	TWEAK	-21.8951	0.870924	0.95166
57	IGF-I	-29.9241	0.705799	0.924662
58	IL1ra	-33.2823	0.869	0.95166
59	Neuropoietin	-84.7479	0.65037	0.887806
60	IL17E	-107.853	0.880553	0.95166
61	LIGHT	-112.028	0.849809	0.95166
62	TL1A	-138.001	0.923112	0.95166
63	IL22	-151.696	0.958104	0.958104
64	Decorin	-297.499	0.824994	0.95166
65	FGF-basic	-306.775	0.940594	0.95166
66	IL17C	-324.356	0.934763	0.95166
67	C5a	-334.415	0.870924	0.95166
68	IL20	-341.902	0.905668	0.95166
69	41BBL	-360.841	0.777781	0.95166
70	C3a	-387.264	0.781531	0.95166
71	IL30	-397.74	0.930878	0.95166
72	GM-CSF	-415.166	0.925053	0.95166
73	SCF	-478.634	0.876699	0.95166
74	IL17D	-499.527	0.645101	0.887806
75	TNFa	-500.703	0.832612	0.95166
76	RANKL	-553.656	0.928936	0.95166
77	IL13	-679.332	0.766564	0.95166
78	IL1a	-886.047	0.430701	0.748158
79	IL17A	-929.307	0.250303	0.581785
80	Noggin	-953.332	0.471785	0.765816
81	IL34	-1039.6	0.34249	0.669413
82	IL-Y	-1055.72	0.259479	0.587241
83	TGF-beta-1	-1098.51	0.250303	0.581785
84	G-CSF	-1124.86	0.250303	0.581785
85	IL4	-1325.43	0.185804	0.532637
86	GITRL	-1731.04	0.0388393	0.262438
