# Supplementary material for: Exploring the molecular mechanisms of macrophages in islet transplantation using single-cell analysis
Source: Front Immunol. 2024 Aug 29;15:1407118. doi: 10.3389/fimmu.2024.1407118 (PMC11391485; doi:10.3389/fimmu.2024.1407118)
Supplement: Supplementary Table 7 — Cytokine Signature Enrichment in Mø-C2. [file Table7.xlsx]

## Sheet: df_irea-C2
No	Cytokine	Enrichment Score	pval	padj
1	IFNg	3902.82	7.49295e-13	6.44394e-11
2	IFNa1	3371.66	1.12349e-10	3.22068e-09
3	IFNb	3208.6	3.82795e-11	1.64602e-09
4	IL15	2861.37	1.21544e-07	2.09055e-06
5	IL18	2804.21	6.44485e-08	1.38564e-06
6	Adiponectin	2527.7	3.85173e-06	5.52081e-05
7	IL27	1765.37	0.000523586	0.00573178
8	IL12	1678.39	0.000533189	0.00573178
9	IL11	1345.7	0.00228407	0.019643
10	IL36a	1326.35	0.00317371	0.0240364
11	IL9	1323.08	0.00147239	0.0140695
12	IL7	1299.51	0.00335392	0.0240364
13	IL2	1158.37	0.00540586	0.0357619
14	IL10	1145.73	0.00637112	0.0391369
15	LIF	1056.89	0.0184407	0.105727
16	HGF	913.747	0.0199478	0.10722
17	IFNk	883.717	0.0816986	0.292753
18	IL36RA	866.577	0.0299349	0.143022
19	IFNl2	863.845	0.100852	0.321233
20	IL17F	798.799	0.0482137	0.197447
21	TSLP	756.315	0.0449844	0.193433
22	TL1A	740.271	0.0808455	0.292753
23	IL23	701.046	0.0641887	0.250919
24	Persephin	675.598	0.108695	0.33385
25	CD30L	633.004	0.0915726	0.302894
26	IL31	619.47	0.198288	0.437251
27	VEGF	606.635	0.144984	0.402481
28	IL19	599.716	0.0915726	0.302894
29	IL3	573.722	0.161861	0.421819
30	OSM	537.761	0.180181	0.42623
31	IL24	536.787	0.244313	0.458612
32	TWEAK	515.419	0.228834	0.447266
33	TPO	483.564	0.149761	0.402481
34	IL4	478.468	0.135141	0.400763
35	41BBL	451.311	0.17391	0.42623
36	CD40L	425.235	0.216781	0.447266
37	FasL	424.712	0.378404	0.561081
38	M-CSF	422.627	0.296232	0.519917
39	LTA1-B2	402.624	0.183378	0.42623
40	Leptin	397.602	0.317036	0.524328
41	Neuropoietin	349.144	0.442222	0.596188
42	G-CSF	335.061	0.33021	0.52589
43	Prolactin	334.93	0.311163	0.524328
44	GM-CSF	315.346	0.324179	0.52589
45	RANKL	307.373	0.256395	0.469147
46	TRAIL	302.782	0.360166	0.551184
47	IL17B	296.294	0.390423	0.569091
48	LTA2-B1	266.369	0.355058	0.551184
49	SCF	259.472	0.540492	0.693766
50	EGF	258.583	0.443675	0.596188
51	FGF-basic	250.764	0.308834	0.524328
52	Cardiotrophin-1	243.654	0.401299	0.575195
53	BAFF	209.759	0.530837	0.691696
54	IL1b	194.051	0.514941	0.681307
55	IFNe	182.424	0.440773	0.596188
56	IL20	174.537	0.432131	0.596188
57	OX40L	172.024	0.555138	0.702086
58	Resistin	171.167	0.735055	0.831772
59	IL21	86.0279	0.749831	0.837474
60	IL5	74.8562	0.725869	0.831772
61	CD27L	60.4072	0.727703	0.831772
62	GDNF	53.7215	0.68773	0.821455
63	IL17E	37.3214	0.878626	0.932862
64	IL17A	21.2241	0.975635	0.975635
65	IL6	14.102	0.14817	0.402481
66	APRIL	-9.00887	0.63985	0.775029
67	LIGHT	-13.5431	0.714897	0.831772
68	IL17D	-63.3774	0.971738	0.975635
69	IL30	-67.8041	0.845981	0.919724
70	Flt3l	-100.993	0.855557	0.919724
71	IL33	-119.181	0.925053	0.966537
72	IL1ra	-181.595	0.975635	0.975635
73	IL22	-198.699	0.792809	0.874123
74	IL13	-224.642	0.93282	0.966537
75	IGF-I	-235.502	0.610439	0.760837
76	TGF-beta-1	-392.015	0.627667	0.771134
77	C3a	-580.806	0.365319	0.551184
78	C5a	-597.625	0.282881	0.506829
79	IL34	-616.151	0.226949	0.447266
80	IL-Y	-631.51	0.214066	0.447266
81	TNFa	-645.728	0.219521	0.447266
82	IL17C	-665.567	0.245304	0.458612
83	Decorin	-725.951	0.191555	0.43352
84	Noggin	-739.985	0.170075	0.42623
85	IL1a	-891.364	0.0442062	0.193433
86	GITRL	-1113.77	0.0221239	0.111921
