# Supplementary material for: Exploring the molecular mechanisms of macrophages in islet transplantation using single-cell analysis
Source: Front Immunol. 2024 Aug 29;15:1407118. doi: 10.3389/fimmu.2024.1407118 (PMC11391485; doi:10.3389/fimmu.2024.1407118)
Supplement: Supplementary Table 8 — Cytokine Signature Enrichment in Mø-C3. [file Table8.xlsx]

## Sheet: df_irea-C3
No	Cytokine	Enrichment Score	pval	padj
1	IFNg	972.691	4.13793e-17	2.86835e-15
2	IFNa1	934.054	6.67059e-17	2.86835e-15
3	IFNb	918.648	1.90187e-16	5.45203e-15
4	IL15	865.898	1.49629e-12	3.21703e-11
5	IL18	784.788	2.40266e-12	4.13257e-11
6	Adiponectin	564.264	2.2805e-08	3.26871e-07
7	IL2	485.343	1.42622e-07	1.75222e-06
8	IL12	470.446	6.70865e-05	0.00072118
9	IL36a	379.536	8.48784e-05	0.00081106
10	IFNk	298.861	0.000826459	0.00646141
11	IL27	277.39	0.00181475	0.0130057
12	LTA1-B2	269.841	0.000105997	0.000911578
13	IFNl2	257.688	0.00203704	0.0134758
14	IL7	213.211	0.00300236	0.0184431
15	IFNe	211.783	0.00471658	0.0270417
16	IL24	198.967	0.0211477	0.101039
17	FasL	185.285	0.0174922	0.0940205
18	IL23	169.456	0.0211477	0.101039
19	LIF	167.241	0.0231391	0.104735
20	IL36RA	111.139	0.0719308	0.257752
21	CD30L	106.877	0.0783296	0.258864
22	IL9	106.285	0.0555697	0.227571
23	Leptin	100.75	0.0795794	0.258864
24	OSM	99.6037	0.0911039	0.274198
25	TSLP	95.9662	0.109235	0.293569
26	TL1A	95.247	0.0958789	0.274198
27	41BBL	88.2113	0.0973499	0.274198
28	OX40L	86.2771	0.140983	0.346414
29	LTA2-B1	85.8274	0.221361	0.453264
30	BAFF	82.2537	0.115876	0.30198
31	HGF	81.4619	0.124021	0.3137
32	TPO	75.0559	0.196589	0.412357
33	TRAIL	66.737	0.149761	0.357761
34	IL19	61.8289	0.166303	0.386543
35	Persephin	55.8324	0.1949	0.412357
36	IL10	53.1626	0.288393	0.533814
37	IL20	53.01	0.276361	0.528157
38	IL11	30.1027	0.404046	0.620049
39	IL31	27.1487	0.433565	0.636166
40	IL5	14.4758	0.601905	0.761232
41	Prolactin	11.0889	0.486965	0.658481
42	IL17F	10.4314	0.381055	0.604175
43	TWEAK	10.4076	0.490032	0.658481
44	CD27L	9.98261	0.682343	0.815021
45	IL17E	8.53192	0.65037	0.810606
46	IL34	0.358579	0.488497	0.658481
47	IL3	-0.0358993	0.809808	0.892865
48	IL30	-12.2093	0.671618	0.815021
49	IL17B	-15.4002	0.844068	0.904299
50	Neuropoietin	-22.964	0.965893	0.977257
51	FGF-basic	-35.6093	0.981481	0.981481
52	Cardiotrophin-1	-38.7966	0.958104	0.977257
53	VEGF	-39.6728	0.942538	0.977257
54	Resistin	-44.4981	0.851724	0.904299
55	GITRL	-44.9435	0.960051	0.977257
56	IL6	-51.4877	0.364878	0.604175
57	IL22	-52.4324	0.682343	0.815021
58	C3a	-55.1275	0.844068	0.904299
59	IL17A	-56.5167	0.724036	0.823453
60	CD40L	-57.8756	0.705799	0.823453
61	GM-CSF	-64.3458	0.583321	0.74874
62	C5a	-68.3137	0.75354	0.841616
63	IL17D	-72.3055	0.43644	0.636166
64	APRIL	-74.8843	0.727703	0.823453
65	IL21	-75.3007	0.711253	0.823453
66	GDNF	-78.7471	0.578299	0.74874
67	Noggin	-87.4086	0.480861	0.658481
68	IL4	-92.0894	0.315855	0.565908
69	Flt3l	-94.0235	0.467282	0.658481
70	TGF-beta-1	-100.528	0.497746	0.658556
71	IL1ra	-103.096	0.410963	0.620049
72	EGF	-107.395	0.379728	0.604175
73	IGF-I	-107.398	0.327789	0.575303
74	LIGHT	-108.218	0.34249	0.589083
75	IL33	-108.549	0.367913	0.604175
76	RANKL	-110.294	0.268885	0.525548
77	IL1b	-120.45	0.189899	0.412357
78	G-CSF	-125.266	0.291735	0.533814
79	M-CSF	-133.129	0.260513	0.521025
80	Decorin	-135.181	0.386391	0.604175
81	SCF	-139.484	0.179388	0.405983
82	TNFa	-149.141	0.0988388	0.274198
83	IL1a	-162.122	0.0594198	0.232277
84	IL-Y	-184.941	0.0812711	0.258864
85	IL17C	-187.722	0.0700213	0.257752
86	IL13	-217.566	0.0404835	0.174079
